# Supplementary material for: Advanced Heat Map and Clustering Analysis Using Heatmap3
Source: Biomed Res Int. 2014 Jul 16;2014:986048. doi: 10.1155/2014/986048 (PMC4124803; doi:10.1155/2014/986048)
Supplement: Supplementary file 1 — Supplementary Material contains raw data to generate the figures in this paper. Table S1 contains the clinic information of the 30 TCGA BRCA samples, including the indicator of triple negative and age; Table S2 contains the read counts of genes in 30 TCGA BRCA samples; Table S3 contains the genes' fold changes and FDR, which were the result of comparison between triple negative and non triple negative samples. [file 986048.f1.zip]

Archive with 3 entries (3 files):
- TableS1.csv
- TableS2.csv
- TableS3.csv
