# Supplementary material for: Advanced Heat Map and Clustering Analysis Using Heatmap3
Source: Biomed Res Int. 2014 Jul 16;2014:986048. doi: 10.1155/2014/986048 (PMC4124803; doi:10.1155/2014/986048)
Supplement: Supplementary file 1 — Supplementary Material contains raw data to generate the figures in this paper. Table S1 contains the clinic information of the 30 TCGA BRCA samples, including the indicator of triple negative and age; Table S2 contains the read counts of genes in 30 TCGA BRCA samples; Table S3 contains the genes' fold changes and FDR, which were the result of comparison between triple negative and non triple negative samples. [file 986048.f1.zip › TableS1.csv]

	er	pr	her2	Negative3	age
TCGA-AN-A0FK	Positive	Positive	Positive	N	89
TCGA-E2-A15E	Positive	Positive	Negative	N	41
TCGA-AR-A24T	Positive	Positive	Negative	N	47
TCGA-E9-A22G	Negative	Negative	Positive	N	47
TCGA-EW-A3U0	Negative	Negative	Negative	Y	62
TCGA-A2-A0EN	Positive	Positive	Negative	N	71
TCGA-BH-A0DE	Positive	Positive	Negative	N	62
TCGA-E9-A247	Negative	Negative	Negative	Y	59
TCGA-BH-A0EE	Negative	Negative	Positive	N	68
TCGA-B6-A0RE	Negative	Negative	Negative	Y	62
TCGA-GM-A2DF	Negative	Negative	Negative	Y	54
TCGA-B6-A0IN	Positive	Negative	Negative	N	46
TCGA-C8-A273	Positive	Positive	Negative	N	NA
TCGA-BH-A0HP	Positive	Negative	Negative	N	65
TCGA-A2-A3XS	Negative	Negative	Negative	Y	63
TCGA-E9-A248	Negative	Negative	Negative	Y	51
TCGA-AC-A23C	Positive	Positive	Positive	N	62
TCGA-A2-A0D2	Negative	Negative	Negative	Y	46
TCGA-AO-A0J6	Negative	Negative	Negative	Y	62
TCGA-EW-A3E8	Positive	Negative	Negative	N	60
TCGA-E9-A1RI	Negative	Negative	Negative	Y	44
TCGA-D8-A13Z	Negative	Negative	Negative	Y	52
TCGA-BH-A28O	Positive	Positive	Negative	N	51
TCGA-LL-A50Y	Positive	Positive	Negative	N	85
TCGA-C8-A12U	Positive	Positive	Negative	N	47
TCGA-D8-A1JC	Positive	Positive	Negative	N	60
TCGA-BH-A0DL	Positive	Negative	Negative	N	65
TCGA-BH-A18F	Positive	Positive	Negative	N	51
TCGA-AN-A0AR	Negative	Negative	Negative	Y	55
TCGA-A7-A3RF	Positive	Positive	Negative	N	80
