# Supplementary material for: Advanced Heat Map and Clustering Analysis Using Heatmap3
Source: Biomed Res Int. 2014 Jul 16;2014:986048. doi: 10.1155/2014/986048 (PMC4124803; doi:10.1155/2014/986048)
Supplement: Supplementary file 1 — Supplementary Material contains raw data to generate the figures in this paper. Table S1 contains the clinic information of the 30 TCGA BRCA samples, including the indicator of triple negative and age; Table S2 contains the read counts of genes in 30 TCGA BRCA samples; Table S3 contains the genes' fold changes and FDR, which were the result of comparison between triple negative and non triple negative samples. [file 986048.f1.zip › TableS2.csv]

	TCGA-AN-A0FK	TCGA-E2-A15E	TCGA-AR-A24T	TCGA-E9-A22G	TCGA-EW-A3U0	TCGA-A2-A0EN	TCGA-BH-A0DE	TCGA-E9-A247	TCGA-BH-A0EE	TCGA-B6-A0RE	TCGA-GM-A2DF	TCGA-B6-A0IN	TCGA-C8-A273	TCGA-BH-A0HP	TCGA-A2-A3XS	TCGA-E9-A248	TCGA-AC-A23C	TCGA-A2-A0D2	TCGA-AO-A0J6	TCGA-EW-A3E8	TCGA-E9-A1RI	TCGA-D8-A13Z	TCGA-BH-A28O	TCGA-LL-A50Y	TCGA-C8-A12U	TCGA-D8-A1JC	TCGA-BH-A0DL	TCGA-BH-A18F	TCGA-AN-A0AR	TCGA-A7-A3RF
A1BG	215	211	474	96	240	748	294	286	35	273	172	164	581	628	823	139	319	68	463	1695	460	79	692	862	564	441	128	170	612	1499
A1CF	0	0	1	0	0	0	0	0	5	0	0	2	1	0	0	0	0	0	0	1	0	0	0	0	0	0	0	0	1	0
A2BP1	33	1	0	1	0	0	0	0	13	0	1	0	0	58	0	0	2	0	0	5	2	1	2	2	1	0	2	6	2	182
A2LD1	374	144	339	765	228	309	213	229	381	180	814	361	203	290	309	321	120	279	490	358	546	172	279	159	182	415	139	119	541	386
A2M	14476	46846	71095	35399	96763	78118	58822	40883	15744	11593	26111	49285	36887	69350	43781	27633	33753	103400	26893	38114	42112	41592	76638	11111	14896	49427	21342	34221	9566	20639
A2ML1	2	10	5	63590	101	1	2	0	4907	6608	1183	2	4	5	2504	3755	91	2	6385	11	4	8764	3	0	11	464	21165	11	271	2
A4GALT	738	158	765	376	849	1235	1424	353	738	626	1751	654	1499	541	791	369	285	338	1902	1463	509	839	1144	611	835	2150	2689	624	209	512
A4GNT	0	1	1	0	4	4	0	1	0	0	0	0	3	0	8	4	4	1	1	2	5	7	3	0	0	3	0	4	1	1
AAA1	0	0	0	0	0	0	0	0	0	0	0	0	0	0	0	0	0	0	0	0	1	0	0	0	0	0	0	0	0	0
AAAS	3124	1661	1836	1419	1382	1900	1681	3823	2207	906	1669	1568	2302	2042	1727	1725	1836	2013	1454	3670	2355	1872	1914	2329	1394	2503	1388	1772	1611	2323
AACS	2988	9353	1892	1531	2075	2348	1831	4039	4219	2391	4660	3353	7477	4686	1367	6361	2802	2772	4018	4248	2540	3874	2579	1422	2905	4250	4141	3681	5309	7031
AACSL	0	0	0	0	6	0	0	9	0	44	8	6	0	0	0	29	0	0	0	3	2	1	2	0	2	6	109	0	43	1
AADAC	4	17	0	8	16	3	2	3	2401	21	20	2	0	1	0	18	6	1	0	20	0	27	3	0	1	4	9	50	3	0
AADACL2	0	0	0	0	0	0	0	0	2	4	0	0	0	0	0	1	0	0	0	0	0	0	0	0	0	0	31	1	0	0
AADACL3	0	0	0	0	5	3	25	0	0	0	1	0	0	1	0	0	2	1	1	5	0	0	0	0	0	0	0	1	0	0
AADACL4	0	0	0	0	1	0	0	0	0	0	3	0	0	0	0	0	0	0	0	1	0	1	0	0	0	0	2	0	0	0
AADAT	35	164	148	1108	248	205	60	151	999	590	68	130	71	50	568	2198	207	472	269	75	213	1691	255	9	22	246	475	79	557	108
AAGAB	3484	3591	5790	3424	1691	3692	3795	5554	4247	2203	2031	2807	5301	2503	3941	3338	7423	4194	3407	4447	5939	4428	2246	4508	4283	9703	5444	3315	1961	3490
AAK1	1654	1946	5209	3039	2250	3689	2824	2143	1094	2208	1274	1078	2331	2570	2578	5176	4136	1550	4157	1860	3048	4338	2253	1112	1144	5064	2805	2455	1391	1668
AAMP	5697	4029	6144	5600	3943	7859	5473	8296	5165	7670	4449	6633	9347	8075	5957	5361	5640	6547	6453	12480	4249	5394	7159	6969	9077	8734	8924	6163	11498	11231
AANAT	1	1	1	2	3	2	3	0	14	2	3	3	1	0	4	1	0	0	3	3	0	3	1	1	4	1	1	1	5	0
AARS	7115	5736	6463	10798	4512	5655	4403	6896	9945	7665	6998	5455	14958	7425	17474	9721	14922	18533	27346	8327	5284	13662	6430	2907	8669	12465	18021	6474	7837	16721
AARS2	1614	1005	1114	2906	1843	1067	517	1536	1107	876	915	2191	1647	1174	2831	988	1290	1450	2374	2228	1041	2780	1632	855	553	973	1218	1342	1488	1213
AARSD1	1480	968	1294	1127	1971	1477	1391	2416	1021	1207	1292	1456	970	1060	2659	1093	1078	1403	2095	2371	2181	914	1491	1728	842	1384	1412	683	3366	1893
AASDH	492	941	1397	1436	827	729	666	1130	630	294	413	284	800	1160	504	889	1841	447	1547	1193	1366	773	915	501	820	1826	743	775	807	635
AASDHPPT	5431	1834	2712	1632	1888	2943	2056	2270	2201	2425	1267	1828	2869	2118	1680	3486	3421	1973	4064	2534	4272	2579	1995	1140	1534	3077	3088	2817	3308	3649
AASS	158	578	1262	652	969	1123	433	2103	229	535	174	314	272	596	179	350	769	604	592	1569	2286	477	1696	165	127	348	626	464	870	919
AATF	4109	2032	3233	3356	4595	4166	3900	4276	2329	3449	2608	2865	2603	2278	4814	3012	2339	3402	7079	4254	4241	4524	2715	3116	2468	5823	4214	2317	6643	4555
AATK	102	194	94	113	152	101	216	723	23	215	128	121	155	244	160	19	44	96	488	998	83	62	299	273	205	585	79	54	317	2601
ABAT	8826	5293	3167	173	244	10931	2133	6876	502	99	146	912	3983	4800	414	513	3637	153	379	7595	13271	816	1800	2537	12156	2062	470	5842	243	2841
ABCA1	2978	2549	5167	758	1933	4228	2029	978	368	1020	1309	1556	4680	2722	1221	6127	4432	816	2241	1368	3582	3452	2171	266	661	7167	7372	2856	718	1777
ABCA10	7	144	121	122	29	39	40	26	92	5	27	26	33	63	60	26	57	16	14	259	191	17	764	1	1	7	11	128	4	6
ABCA11P	83	255	467	214	225	283	341	523	172	284	90	298	349	358	216	137	418	153	131	415	665	175	417	117	257	533	268	251	164	170
ABCA12	653	1850	104	31	0	24	650	4	1563	194	38	482	352	289	93	4192	12904	22	212	407	217	3344	128	26	1086	7812	12896	779	23	689
ABCA13	2	3	32	98	2191	5	9	6	2258	3344	1453	0	2	5	2982	752	2	182	3979	1	14	16	44	0	2	25	121	8	54	0
ABCA17P	18	16	21	127	47	278	22	164	13	25	53	109	53	55	59	8	19	5	37	40	43	21	47	21	55	39	9	22	9	48
ABCA2	2701	3999	3068	3079	3071	2711	5488	2704	683	878	1704	2253	9555	6238	3551	2441	6699	793	4043	6320	2067	1379	5661	2443	3779	14990	3677	9550	2989	26165
ABCA3	8605	9719	2060	1790	2609	3430	4945	9315	2503	5041	3660	5793	20605	5405	6430	2983	4057	2202	12350	5980	5990	1393	3128	4198	2239	8753	1986	8725	7334	14148
ABCA4	217	87	25	3	6	251	24	32	16	262	120	20	19	178	1018	10	830	42	68	30	71	46	267	239	3	1528	6	45	109	26
ABCA5	304	1006	764	959	857	876	1687	903	2152	226	879	557	1827	762	869	643	936	390	1508	812	1991	376	2015	246	1040	1261	453	414	50	832
ABCA6	72	226	694	18	266	560	196	65	45	28	167	223	204	578	165	469	496	65	17	559	699	262	905	18	27	402	131	769	26	18
ABCA7	1150	454	482	498	1262	921	631	662	4853	561	934	296	639	635	1876	696	1301	278	1078	3273	412	1009	1075	1375	508	596	1084	817	324	3314
ABCA8	71	583	549	2	265	842	473	93	0	10	108	284	273	478	166	50	351	82	0	1140	555	174	1769	26	5	70	29	1661	72	6
ABCA9	59	373	1317	28	203	344	133	66	134	33	96	151	71	466	118	343	346	69	11	600	495	117	1117	8	20	251	83	883	33	15
ABCB1	53	494	551	43	438	717	366	90	61	20	26	345	175	689	186	662	204	140	156	504	231	229	1470	16	125	209	107	359	30	71
ABCB10	2098	1317	1756	2255	2463	1589	1177	1210	2029	1418	987	513	1687	2108	1261	1550	3132	2968	1566	1190	1572	1442	1063	663	744	3532	1867	1335	1421	747
ABCB11	1	1	1	0	2	7	0	0	1	0	2	3	0	12	0	5	2	0	0	32	0	3	0	0	0	1	0	5	0	2
ABCB4	1328	24	157	12	130	140	87	126	14	18	28	59	84	151	81	82	151	25	29	138	152	130	75	28	16	133	54	77	68	59
ABCB5	2	32	101	4	31	15	14	5	2	18	6	35	7	50	10	4	1	7	0	25	34	24	79	8	5	23	0	31	1	1
ABCB6	1114	1197	1575	1503	483	766	1004	1746	3016	1137	329	1520	3603	1536	903	732	1164	1324	1661	1902	1072	1104	1243	691	4075	4613	3835	1501	3723	4160
ABCB7	1527	1052	1725	1395	1036	1168	882	1522	1449	1550	389	717	702	876	1279	1572	1644	1692	1516	1367	1378	1273	1195	1130	1252	1780	1895	1384	1074	1439
ABCB8	1855	1648	2023	1929	1370	1887	1362	7189	1361	1216	2269	4728	3062	2496	2711	1468	1822	1738	1679	3837	1974	1621	1618	2562	1523	2881	1505	1579	2900	3468
ABCB9	130	325	388	695	314	191	883	317	320	366	1013	342	2243	307	1367	828	725	378	1324	292	378	733	547	292	745	1910	551	381	452	972
ABCC1	2669	3219	3844	6232	7430	3612	2850	6461	4853	4301	2379	1836	2524	1949	2919	2586	3283	2323	5174	3684	4353	9038	2623	1314	3154	7878	4870	2846	5743	1613
ABCC10	823	685	895	1649	2064	918	667	999	802	1988	1419	1990	1352	1187	3395	1000	1005	1150	1369	1727	1067	3803	1518	663	498	1417	1362	1136	2077	947
ABCC11	57	9473	143	4	5	4546	3339	123	722	1	54	8	88	2901	111	55	14632	2	47	1321	2149	634	1367	3142	285	530	1	2471	4	21381
ABCC12	2	64	0	0	0	159	13	4	9	0	0	0	0	4	1	1	1573	0	0	2	17	1	26	76	0	13	2	7	42	339
ABCC13	0	0	3	0	3	2	54	33	0	2	0	0	3	6	1	0	48	0	0	54	715	5	9	29	0	299	0	0	3	1
ABCC2	23	512	29	185	27	41	12	9	20	6	57	111	8	27	167	16	77	10	9	102	17	79	20	1	5	32	4	28	9	4
ABCC3	341	1240	2696	122	1575	1657	3958	736	4974	309	377	353	331	1058	563	661	1038	783	158	1215	1863	2182	1751	2094	77	4101	1029	488	105	125
ABCC4	904	792	831	2189	616	672	482	94	972	715	367	376	237	421	220	14435	529	230	710	360	450	2315	306	165	99	524	341	280	59	1914
ABCC5	1390	4370	7424	3367	5077	3044	6247	4947	1329	2628	1543	1627	7085	2229	3498	2825	14172	2850	6487	7447	15106	2968	2712	3296	1250	27591	3303	5302	3619	6221
ABCC6	54	253	201	9	32	318	93	125	756	4	55	47	26	1073	44	43	230	32	201	249	234	60	204	570	25	552	8	397	12	312
ABCC6P1	5	18	7	0	0	7	0	11	48	2	1	2	0	24	1	3	16	0	6	23	5	2	23	9	0	8	0	9	0	1
ABCC6P2	136	42	56	6	2	22	10	152	263	4	24	13	13	91	26	35	42	8	129	66	170	78	29	457	3	144	3	116	2	38
ABCC8	1376	220	1550	0	3	56	1711	734	2	0	3	325	12	385	8	21	170	10	1	2409	292	14	289	2069	125	2375	0	195	13	329
ABCC9	467	307	1480	238	394	1390	1003	309	79	118	403	721	583	710	320	616	1103	266	423	636	836	939	806	21	168	962	288	1387	136	394
ABCD1	1199	798	627	773	1257	1069	648	610	2237	2539	5383	1504	1413	925	2550	2057	1061	1108	2163	1267	555	1796	1034	588	4014	2019	2545	990	1542	5093
ABCD2	15	14	73	100	159	226	282	7	7	15	54	60	15	64	30	397	103	27	163	235	34	53	86	8	13	51	48	233	5	5
ABCD3	5109	5861	1969	4435	1993	3538	3709	8596	5766	3155	1465	3610	6152	9442	3525	12125	10140	5571	4930	7155	12170	4345	3776	4241	6286	8398	7455	7435	3516	3943
ABCD4	957	1166	1343	595	1439	1530	842	2820	872	571	602	889	1824	1600	1351	1160	1023	695	834	2621	1447	965	2066	1798	1065	1597	1820	986	2786	907
ABCE1	3349	3339	5634	6201	2528	4407	3953	5951	4318	6221	2390	2474	4159	4892	2961	6959	7508	12161	27157	3389	6335	6315	3418	1321	4174	8017	6984	3943	5201	3325
ABCF1	5145	2629	4757	11620	7546	4952	2545	6413	5973	6052	3476	4302	5384	4187	7842	5729	8918	10040	11700	6245	4490	10239	3768	3385	4013	5311	6462	4764	14685	4843
ABCF2	2850	2855	3923	10509	2064	4090	3116	12889	3351	6016	4159	5187	4868	3227	4399	3699	5117	9457	8879	3357	3841	5170	2747	2631	3985	5455	4966	3056	7603	3754
ABCF3	2594	2127	2474	3292	3544	2767	2721	3073	4010	3881	2785	3107	5857	2900	4338	3362	4359	3856	9713	5418	3043	4442	2714	3364	3089	4992	3279	1928	4190	4398
ABCG1	4092	2431	4528	724	1296	4977	3385	1840	3547	271	875	3730	7067	3166	2254	7862	3744	784	1723	2801	1923	2312	1773	2800	1978	9678	4256	1643	394	3531
ABCG2	265	73	386	55	136	454	274	160	51	47	35	226	123	566	86	55	131	60	28	504	313	179	364	41	24	273	45	170	24	179
ABCG4	7	3	21	2	3	1	3	6	6	8	22	13	5	9	10	4	7	2	23	5	4	8	10	5	1	11	9	4	13	10
ABCG5	0	1	4	58	9	3	6	6	3	1	3	12	2	1	4	4	9	1	5	4	3	15	7	2	9	6	4	3	7	5
ABCG8	0	0	0	16	0	1	1	0	1	0	0	0	0	0	0	0	1	0	0	1	0	8	2	0	0	2	1	0	1	0
ABHD1	6	45	77	12	10	30	27	175	14	7	10	124	30	84	63	6	131	4	32	62	43	5	89	54	16	114	47	34	68	71
ABHD10	2455	1041	2493	2382	1505	1946	2052	2045	2213	1413	1365	2360	1961	2383	2298	1756	1886	1370	3251	2597	2664	2496	1530	822	3304	2775	1384	1218	900	7913
ABHD11	1554	1442	1806	1920	1118	2226	1907	4997	8943	3027	3615	2719	13212	4574	5430	2959	3198	1363	5858	4622	1918	2228	1892	2770	2173	6555	1860	2902	4055	1885
ABHD12	25705	2357	4642	10423	3747	4701	4959	6984	4790	4237	3027	4596	6943	3341	7538	5432	3357	7283	6953	4876	3917	6016	2554	6925	4397	6390	4841	2748	5620	11469
ABHD12B	36	2	4	3	1	22	5	19	2	0	0	1	14	159	0	2	3	1	1	8	14	2	5	4	27	6	6	320	1	351
ABHD13	995	947	1594	2183	1011	1456	1744	988	1146	1620	525	1020	1014	1673	1646	2166	1951	1529	783	1484	2249	1221	1321	629	665	1310	1002	1277	1349	718
ABHD14A	737	399	428	402	316	634	698	1073	804	429	601	2543	626	877	610	417	393	341	193	1156	587	787	734	1656	663	565	183	451	694	1833
ABHD14B	4948	4686	2944	2054	2707	4786	5014	2179	8961	4415	3960	5381	2396	7993	4339	1548	3230	2886	3188	5691	4903	2498	7098	5744	7163	2718	1657	4292	4670	8929
ABHD15	1049	599	1157	261	1153	1169	2092	482	495	517	521	719	2201	677	763	1012	1247	302	1212	1310	1636	1208	943	823	928	1807	670	669	427	1170
ABHD2	22583	14249	30646	2868	7002	8760	7556	4570	4874	6430	2664	3504	44853	11237	7640	14602	14704	8900	5781	5626	16556	9361	7195	3602	6507	19538	8191	17425	8508	12948
ABHD3	6704	556	1303	1858	1504	1274	1585	708	3342	742	1171	554	831	2980	1482	4069	1199	679	1374	2680	3682	2598	1292	1154	1295	1588	874	824	559	376
ABHD4	2236	1967	3456	482	1522	2731	1896	3464	2012	1108	1129	2098	4069	4510	2251	2293	3298	2444	1542	2811	5055	4622	2413	1540	5057	4632	3028	1983	1313	2072
ABHD5	1874	2015	1696	5500	4500	2657	2067	3425	4102	3560	2228	2053	3172	2640	1895	2294	3809	1480	2498	1110	2626	2881	1832	1010	2641	2801	4798	1942	1311	1468
ABHD6	371	340	302	393	206	574	647	238	1719	280	182	382	247	278	271	1820	253	116	590	285	250	533	438	158	628	277	379	225	176	476
ABHD8	573	481	769	1519	773	753	766	894	218	558	717	516	1118	872	842	743	563	1084	818	1480	459	1124	1034	1450	357	786	581	462	112	2000
ABI1	3628	3072	6114	5602	3072	4944	3727	5469	4908	14421	5242	3582	5804	5577	7967	8700	5205	4072	7165	3901	5303	7259	3716	1992	3063	6987	5839	3775	8746	2113
ABI2	1863	2602	6095	4160	4127	4073	4338	6151	2594	3596	931	2125	4140	5131	2209	3510	4422	3892	3413	3998	6020	2891	4704	1405	2287	6981	2469	3061	4489	4261
ABI3	493	184	610	271	1313	1264	801	281	288	187	660	947	453	736	747	565	405	662	762	1150	473	795	678	1014	358	491	1302	339	280	399
ABI3BP	274	656	1571	23	4024	3117	1116	358	48	138	1182	1256	1666	2482	1353	3621	1245	797	15	3255	1749	1040	2450	109	270	8187	390	2581	157	118
ABL1	5078	4712	9091	8968	4884	7567	5230	6595	5580	3044	2020	3889	6442	8410	4646	7296	6929	4942	5493	6783	5659	11295	8322	2290	6334	7975	3956	10732	6726	5453
ABL2	3416	2161	5529	3392	2821	4555	3328	3300	1705	4034	3395	2269	3222	3603	2286	3581	5726	2251	3834	2397	3888	7659	3004	1023	983	8250	5079	2947	1941	1443
ABLIM1	9386	7202	10833	6486	4535	8402	3295	3960	4251	5899	2546	3681	1438	9520	6814	19321	8603	8690	11695	5789	5097	13374	7862	2011	574	4782	10778	14357	14956	3655
ABLIM2	238	85	184	337	382	297	204	325	78	229	221	106	268	370	557	44	181	1496	181	180	98	150	186	360	127	414	1455	141	85	38
ABLIM3	1925	2584	5360	62	484	3665	2920	1737	68	153	418	1801	392	5928	467	265	3234	281	587	4680	4560	388	1837	1392	2642	1425	334	2815	79	9121
ABO	9	10	21	4	239	59	26	8	5	10	5	4	4	6	153	731	29	9	61	10	7	67	173	1	1	6	50	23	1	4
ABP1	6	3	14	118	197	776	13	1223	41	25	66	40	6	10	39	6036	300	84	6	48	7	200	9	63	4	14296	168	42	20	11
ABR	5479	3262	4332	4149	6418	5562	4438	4902	2530	7710	2456	3919	10248	3907	6910	6619	4924	2097	7485	4186	3549	8967	6190	3442	4128	6896	5625	3341	6122	7724
ABRA	0	0	1	0	2	0	2	2	0	1	5	0	4	0	3	1	3	3	0	1	0	0	2	0	1	0	1	0	1	0
ABT1	1793	976	1484	4736	2322	1603	1523	2281	2114	1895	1876	2024	1768	1590	3407	1750	2839	2476	2632	2236	1527	2411	1793	1601	1215	1274	2344	1451	3571	1716
ABTB1	1134	624	1191	445	2164	1132	974	1230	218	508	941	1203	1172	1171	2414	701	786	431	1256	2377	622	1086	2261	1651	533	851	495	840	397	1784
ABTB2	57	126	112	2788	1170	268	205	509	998	1397	532	221	108	120	1664	729	283	2827	1302	144	88	994	419	48	762	1482	1536	326	1867	86
ACAA1	3560	4199	1453	4898	3206	3666	2491	3246	2825	3517	3829	3223	4020	4357	3921	3306	3397	2358	3253	5519	3253	3016	4084	4694	2559	1777	2153	2944	5988	8193
ACAA2	1502	1183	3917	5948	4639	3260	2348	4997	845	2805	1796	3025	2178	1506	5168	4632	1973	7475	4466	4625	3115	4394	2932	721	5461	1705	2181	2648	14049	4456
ACACA	7358	11795	12350	2022	2331	5853	10836	6379	2753	3279	2137	3952	4101	5914	4762	12959	10126	4810	8882	7820	23571	11309	4171	2453	6007	21211	5213	4958	9181	11120
ACACB	444	1076	1400	208	1609	4060	4639	1151	133	103	553	2377	541	2568	519	629	1860	223	790	4172	1046	1014	5612	997	36	4546	349	4403	641	2491
ACAD10	1119	1321	1912	1456	1204	1042	1031	2058	1578	774	1035	666	1292	1316	1477	978	2151	678	1385	2356	1832	1979	1834	1116	1882	1679	1685	1245	2456	3377
ACAD11	323	793	1093	382	582	1329	1187	1427	1019	260	720	223	304	926	1711	782	1542	322	1206	1572	1222	844	1269	431	162	1553	1081	578	250	836
ACAD8	805	1053	875	1393	923	1871	618	1231	1999	1266	596	905	1063	1185	2073	1691	2159	597	835	1912	1411	1349	1671	1506	996	946	1578	927	1954	1756
ACAD9	2371	1820	2635	2529	3248	2413	1899	2188	3160	2868	1970	1545	3940	2143	7114	3216	2957	2199	4544	2788	2409	3192	2313	2281	1712	3195	5302	2018	2526	3205
ACADL	0	144	11	4	9	108	117	5	581	3	11	19	3	35	1	154	24	1	3	89	304	611	99	0	0	4	2	118	0	0
ACADM	2088	3489	4831	3773	1556	1985	2496	1883	10713	2200	1118	879	2533	4723	2953	4896	3821	2893	2615	3946	3833	3502	2767	1960	1824	3359	5044	3235	1833	2193
ACADS	453	672	937	354	1124	1152	517	892	512	345	1187	1649	1008	962	718	447	604	330	1302	2552	1046	258	2143	1629	72	1335	636	646	1072	343
ACADSB	7004	4073	11321	1680	906	4891	28750	3052	842	663	480	8339	3144	2495	623	1532	6168	1551	2365	11474	24054	1281	8475	4223	8620	4428	1305	2075	2805	7107
ACADVL	9750	7983	4396	4764	14680	8091	7030	11346	7619	10827	10100	6791	19962	6684	22585	6880	7225	5286	19531	19116	5027	10211	16238	20600	4644	10283	5968	7208	11455	17611
ACAN	427	76	178	1342	76	386	500	143	121	68	2507	632	311	184	598	20	145	238	6	176	89	314	238	53	68	128	222	90	153	830
ACAP1	54	43	126	126	2537	1056	229	85	282	77	668	534	122	248	820	1005	317	466	678	1960	91	497	467	570	352	259	743	331	96	78
ACAP2	2450	2393	5778	2560	3158	3884	3474	1973	2409	3096	2221	1492	3297	4890	2683	6902	5292	5647	6081	3277	4578	4241	3212	989	1656	8861	4130	2982	2852	1709
ACAP3	492	1621	722	852	1789	828	1039	2021	3571	1401	2659	1319	4209	1481	2923	1689	2426	898	1425	5832	1139	1851	2816	1921	3285	1591	4451	1849	2678	4635
ACAT1	7275	2230	4259	1406	2422	3459	3204	3626	2307	2340	2104	3257	3943	2161	3110	3361	4793	3901	6719	5002	4569	3484	2366	1820	2462	3008	1271	3021	7779	11186
ACAT2	1901	772	785	1680	846	825	709	2263	5461	1326	968	1481	1278	1061	2227	1387	2347	4146	1292	1239	900	290	801	457	3543	2226	1907	852	943	1081
ACBD3	8789	3137	10039	4542	3971	6649	4238	5478	9456	5939	2279	2759	8736	7508	3922	8226	17703	9592	7427	4271	6094	6979	3373	2580	3345	13907	10251	6039	4506	3760
ACBD4	490	684	706	49	495	555	1101	862	124	121	252	301	444	450	775	289	459	214	766	2054	1079	259	1395	1267	327	868	429	373	384	1370
ACBD5	1607	1472	2873	1876	1144	1939	1742	3566	3726	5001	1408	1955	3279	2575	2514	2860	4204	1753	2799	2660	2697	3267	1475	845	2444	4225	2962	2083	4290	1619
ACBD6	2238	805	1632	2320	2003	1668	1136	2196	2954	3157	955	1210	1497	1927	2241	1226	1935	1033	2375	2122	1216	3358	1266	1651	689	1965	1841	1806	1596	1307
ACBD7	49	100	16	1223	687	148	72	895	238	553	217	372	27	44	661	606	192	6348	639	182	199	314	144	65	388	20	259	60	2492	51
ACCN1	2	9	2	2	87	5	4	29	1	0	0	13	46	12	31	0	3	0	1	3	141	46	20	118	8	79	2	3	4	0
ACCN2	210	140	418	488	153	38	948	318	195	241	512	155	70	265	738	132	278	424	1036	187	344	197	760	149	71	367	57	47	285	811
ACCN3	64	13	21	141	14	26	74	240	196	11	606	76	9	25	166	4	200	4	18	120	80	30	83	23	284	30	10	18	107	211
ACCN4	3	5	10	3	1	4	4	4	2	17	49	1	1	5	32	15	6	1	14	65	4	6	10	2	7	8	19	0	45	5
ACCN5	0	0	0	0	0	3	0	0	0	0	0	0	0	0	0	0	4	0	2	0	0	1	0	0	3	0	1	0	0	0
ACCS	347	432	206	471	3302	1027	175	488	627	320	689	275	197	754	875	203	942	623	1108	1203	515	326	1218	505	130	307	427	285	1253	329
ACCSL	0	0	0	0	0	0	0	0	0	0	0	0	0	0	0	0	1	0	0	0	0	0	1	0	0	0	0	0	0	0
ACD	837	509	768	873	804	670	675	829	880	1026	739	813	1410	525	1504	626	807	2088	2674	1525	635	935	1380	931	1354	775	1196	565	1023	2188
ACE	1727	971	1629	3169	2405	2008	1465	437	4724	425	696	4565	914	1820	1372	1391	3217	708	2208	1158	1217	1885	1914	870	1674	2414	1872	1333	1193	12646
ACE2	4	13	6	132	84	9	11	6	1109	37	770	1	7	8	116	14	21	243	444	9	5	2088	18	1	0	12	373	11	156	4
ACER1	0	6	25	0	2	2	24	1	0	1	10	14	3	0	17	5	7	0	4	12	1	0	3	0	9	9	4	4	0	2
ACER2	438	289	492	41	153	398	221	195	120	119	31	87	259	688	83	297	1064	54	72	430	805	247	251	5	151	1046	87	576	142	241
ACER3	858	422	1458	1440	977	1572	1110	7086	2071	1333	1055	967	629	980	730	1789	1420	849	2923	657	1380	1270	613	178	595	10369	1409	916	586	574
ACHE	18	31	38	36	263	113	37	13	86	16	156	57	24	24	130	80	19	40	678	220	59	186	211	18	314	90	63	47	40	91
ACIN1	8163	6901	7563	8376	9424	8981	7892	11273	8468	4838	5981	5270	10028	7356	9338	9431	10401	8352	6986	13190	8854	17245	9397	7193	9160	10085	11126	6998	8614	7887
ACLY	19585	12015	11329	9246	7771	12362	11115	12385	9125	11193	6704	11963	8403	8102	14022	18561	11270	11563	20192	9767	19626	30304	6901	4797	10952	21026	6949	8777	7595	32265
ACMSD	14	4	1	0	0	36	1	20	0	0	0	0	0	6	0	0	1	0	0	11	0	0	5	5	0	0	0	0	0	0
ACN9	405	372	1033	1319	477	210	135	934	1206	986	670	292	191	744	690	515	282	1397	36	529	575	674	457	37	678	90	1011	251	1303	111
ACO1	3622	1832	2517	2945	2385	7037	2660	1402	2105	2939	1381	3058	2983	2953	952	3174	4584	2726	2537	3193	2765	2039	2948	890	1133	3168	1816	4156	4407	2270
ACO2	5856	4950	6218	13287	6890	5440	6408	4767	10324	4720	4437	7034	12722	8639	5656	5759	10405	6047	9076	10935	4164	7116	5674	3445	7989	12700	12780	5662	4074	25703
ACOT1	1339	1133	2420	937	887	1682	1410	2326	3124	318	1050	1491	4490	1683	726	1470	1760	470	711	3482	2160	3255	1297	2461	3526	1545	607	1632	1518	1709
ACOT11	23	91	55	403	145	70	45	106	6	268	44	149	96	94	248	140	232	26	224	90	45	847	65	44	645	161	1326	17	199	34
ACOT12	0	1	1	0	0	0	0	0	0	0	0	3	0	0	0	1	1	0	0	0	1	0	1	1	0	0	0	2	0	0
ACOT13	1811	921	2057	2622	1633	1689	1819	3269	3470	1513	1965	2691	2375	1901	2526	1867	4944	2428	2505	1799	2174	5021	980	1064	1842	1835	1924	1246	2974	1286
ACOT2	1044	764	1696	539	677	1220	633	1572	1842	216	528	639	2927	1380	765	846	1014	295	417	1996	1309	1222	914	1341	3753	1628	435	1243	1025	1379
ACOT4	1004	600	990	380	83	791	241	432	1494	139	162	763	1858	730	212	227	880	45	265	1175	1357	850	339	1256	1149	1287	200	824	63	672
ACOT6	0	15	18	1	1	10	5	8	54	1	5	5	17	4	1	4	17	1	4	22	13	7	4	6	1	15	0	29	2	11
ACOT7	3288	736	456	3111	1192	740	662	2275	2620	2976	2500	2004	3000	1326	1786	2095	1624	2926	3030	1158	663	3987	673	625	5345	2454	3421	1504	2925	6344
ACOT8	1648	687	685	655	793	873	536	1919	569	763	910	1427	1545	592	1568	806	865	699	1197	1160	840	949	765	1283	964	1033	914	810	642	1466
ACOT9	504	709	1586	1623	3270	1555	1159	935	3054	1801	2594	1384	1496	866	1910	2799	780	2846	466	1403	1850	3576	1021	363	1350	1314	845	1089	1498	800
ACOX1	3131	3145	5266	5310	3955	5086	4779	4474	17864	3697	3052	5164	4828	2901	2463	6351	7511	3958	7312	4169	6445	5019	3424	2270	6352	5689	5482	3066	6557	4055
ACOX2	3614	823	153	25	99	2822	873	137	2785	58	59	236	976	1343	178	45	674	49	25	572	572	993	837	15115	9748	375	22	784	14	3163
ACOX3	863	1613	1784	982	709	2121	831	2100	759	1442	520	425	3544	2849	1151	1149	1218	1558	1221	2677	2320	1167	2208	2488	3431	3523	3971	1779	1057	1665
ACOXL	10	2	4	0	40	4	4	7	1	4	12	5	19	16	14	54	7	3	0	35	9	3	7	34	0	3	9	19	19	67
ACP1	3519	2179	5202	14021	3165	4516	3866	8342	6142	5573	4979	3480	5421	5385	8484	6222	5316	4487	20378	5522	5369	5742	3497	3251	4885	7387	5013	4232	7272	4512
ACP2	5582	1601	2274	2678	4058	3589	2121	4582	3430	2797	3277	3556	7786	3438	2818	4144	2209	3718	5176	3773	3356	6263	2355	3920	3194	2728	5344	1671	3346	3667
ACP5	11861	1049	2452	1185	8585	3739	1555	1062	737	2161	3204	6830	3882	2820	1584	5950	3739	2066	2324	4507	3425	5030	2396	5613	7113	6112	8530	1501	851	8628
ACP6	608	1053	614	1330	290	1259	588	712	1702	1560	438	906	709	987	2153	1156	501	666	1288	1274	1331	953	1011	2770	281	255	2236	289	1197	702
ACPL2	1669	1318	2040	3438	521	1439	922	1454	1549	1044	752	823	1340	2562	1699	2735	1356	864	1999	1499	2606	1861	1215	809	789	2116	1334	1177	571	1673
ACPP	45	95	75	15	34	77	102	176	178	42	30	53	76	47	38	564	72	25	97	47	35	501	22	27	137	103	821	46	11	9
ACPT	0	0	1	0	0	0	0	0	0	0	0	3	45	0	0	0	1	0	1	0	0	0	2	0	0	1	0	0	0	0
ACR	6	2	6	41	13	6	13	1	4	17	15	107	9	5	193	3	21	7	62	14	1	10	23	12	0	18	2	1	26	18
ACRBP	40	90	142	91	129	101	32	48	64	21	62	52	62	50	107	84	91	37	34	120	55	169	44	35	49	164	171	44	201	45
ACRC	13	42	39	55	46	70	27	63	67	13	27	33	34	29	115	70	112	47	16	57	50	25	62	36	14	54	81	29	64	38
ACRV1	2	0	2	10	8	2	2	6	13	25	1	12	12	8	4	51	4	15	7	3	0	9	2	0	22	2	4	3	40	11
ACSBG1	8	18	13	24	5	16	18	9	14	6	19	13	15	10	16	12	9	24	5	12	15	8	22	1	13	15	8	6	11	12
ACSBG2	0	2	7	2	2	3	3	6	2	4	1	1	7	5	4	3	5	1	1	1	13	2	9	0	1	1	5	3	1	2
ACSF2	1560	2658	1743	243	1056	1945	1425	2036	1405	507	864	3567	593	3375	1390	2809	1314	1207	2787	9307	4762	1747	3006	4369	874	1039	1179	987	1979	2386
ACSF3	803	767	530	728	1063	729	606	587	770	564	692	1059	1886	948	1995	625	1116	209	1599	1437	522	1511	1235	801	1443	826	1251	724	667	1669
ACSL1	3398	12417	5122	6052	5226	18017	14727	4501	25072	2582	5264	2860	5065	5243	2591	19374	13099	2524	7469	7411	12744	4910	8162	474	809	9964	22875	8808	2403	8245
ACSL3	7409	20944	16306	5014	4307	13116	8566	8880	5353	8317	2418	5410	10198	9216	10271	20723	16639	17926	18280	12641	20409	14261	8820	4213	30379	19532	9425	12696	15010	29960
ACSL4	664	1566	4410	1583	2920	4978	3521	1147	720	1580	2468	1662	1627	2096	4309	3254	2385	3278	2729	2357	3230	3264	2568	364	708	3715	2835	2125	1211	479
ACSL5	852	1612	942	1371	1831	3139	1364	397	3581	521	1126	944	627	1854	1107	2403	2050	529	2749	1502	756	2112	1493	316	366	1531	1843	1331	789	197
ACSL6	8	16	24	499	68	63	41	17	6	35	182	98	16	13	25	59	30	31	9	28	39	12	13	2	9	24	32	11	29	70
ACSM1	146	12968	153	40	18	14	76	113	73	7	2	235	115	288	12	9	58	5	25	820	475	70	325	82	180	28	4	176	33	11
ACSM2A	0	0	0	0	0	0	2	1	0	0	2	0	0	2	0	0	0	0	0	0	0	0	0	0	0	5	0	0	3	0
ACSM2B	0	0	0	1	0	1	0	0	0	0	0	0	1	1	0	0	0	0	0	0	0	0	0	1	0	1	0	0	2	0
ACSM3	9	1470	232	278	144	113	62	107	194	44	26	62	71	125	283	322	181	45	194	115	389	282	339	47	17	133	61	57	118	20
ACSM4	0	2	0	1	0	1	0	0	0	0	0	0	0	1	0	0	0	0	0	0	1	8	0	0	1	0	3	0	0	0
ACSM5	14	23	157	3	175	195	164	22	14	8	93	60	13	133	23	102	124	8	0	115	54	27	173	19	21	81	25	294	11	1
ACSS1	1179	1299	2942	13535	4446	3075	2232	4298	438	2527	735	2500	3678	3934	5014	5738	8024	1506	790	6253	4111	600	3778	3372	5889	2956	1176	4275	7804	6523
ACSS2	2164	2624	2002	3990	1364	3326	2396	2240	2011	1541	886	1914	10501	2586	6055	1797	1910	3415	3192	3188	1817	7475	3059	1172	2361	2696	1761	1893	2106	2505
ACSS3	983	1092	1109	416	265	1214	288	1047	186	82	200	745	608	306	74	2612	2856	81	8	1075	2207	2705	571	44	1313	1774	31	423	119	5237
ACTA1	3	153	55	7	1510	22	13	949	18	605	15	6	627	4	45	78	29	162	5	17	50	1024	23	14	201	353	2	126	6	13
ACTA2	13453	27866	41044	4366	19181	28907	18021	21522	3127	16431	10001	21915	30522	22107	20181	4646	12123	16219	2437	15383	52145	24736	83420	7065	4161	20154	4474	16463	14128	10197
ACTB	249779	153862	272627	258719	303217	363102	224014	202560	448864	461806	444935	243744	456616	255624	365957	228788	256957	377448	655796	268205	246883	507721	212466	138086	261798	300886	331040	230461	307400	122284
ACTBL2	5	9	8	5	220	18	3	2	43	29	37	1	11	1	10	10	3	60	267	1	7	23	10	0	1	38	1	0	98	0
ACTC1	12	0	0	6	5	42	27	5	20	2	15	5	79	7	24	15	4	12	0	5	7	3	10	3	0	2	2	3	8	0
ACTG1	330761	152410	219648	136951	249163	212069	186992	416449	187886	306691	208094	207763	295001	129309	253103	205828	126822	274488	265460	282087	252928	268568	162180	124309	427171	217854	193881	168640	312928	239810
ACTG2	156	3972	528	170	16399	607	1160	6624	169	2055	694	423	4299	489	37409	245	880	6784	33	142	2602	16872	9494	72	488	3681	62	610	13750	78
ACTL6A	4742	2671	3770	7780	3408	3060	2246	3716	4829	4026	2871	2511	3711	3227	4848	6691	4915	6240	10591	3009	3844	8020	2039	1846	4623	4564	9912	2391	3878	1334
ACTL6B	0	0	0	0	0	0	0	0	0	0	0	0	0	1	2	0	1	0	0	0	0	0	0	0	0	0	0	0	0	1698
ACTL7A	0	0	0	0	0	0	0	0	0	0	0	1	0	0	0	0	0	0	0	0	0	0	1	0	0	0	0	0	0	0
ACTL7B	0	0	0	0	0	0	0	0	0	0	0	0	0	1	0	0	0	2	0	0	0	0	3	4	1	0	0	0	0	2
ACTL8	117	33	2	41	37	30	0	0	6	278	13588	84	41	6	286	17	3	31	32	0	62	14	0	0	57	45	130	64	405	41
ACTL9	0	0	0	0	0	0	0	0	0	0	0	0	0	0	0	0	0	0	0	0	0	0	1	0	0	0	0	0	0	0
ACTN1	11370	17937	28477	7539	24857	29724	18128	14226	15934	11609	37138	6627	22868	21336	20822	12495	14009	21272	14225	17533	27673	30308	27923	4726	8434	36938	23990	19126	18705	24406
ACTN2	1	2	10	6	22	10	9	7	55	50	9	26	49	23	20	248	13	5	25	5	3	16	3	0	1	36	1	20	67	12
ACTN3	1	3	0	1	8	5	0	2	1	4	13	0	1	5	3	3	6	5	1	8	1	2	13	2	1	10	1	5	2	3
ACTN4	23432	24963	26214	77522	44307	33674	24731	25128	18422	41166	25254	25385	51306	28821	63993	98484	13855	40054	39656	34094	27616	60595	38516	13169	22432	37897	29049	27645	32421	53191
ACTR10	3183	1885	4112	2103	1481	3120	3015	5931	4777	1974	1281	1660	2386	3125	3296	4437	3514	2458	2645	3856	4465	4020	2501	2290	3843	3272	3900	2188	1700	2913
ACTR1A	5810	6472	8253	13930	9678	9511	7637	5962	5640	7516	6620	9773	11814	9037	6728	6626	6010	7944	14909	10296	9790	8168	5510	5925	7986	6716	7393	7314	14900	10199
ACTR1B	2520	2488	3013	4063	2732	3774	2425	3322	2853	2389	3355	3362	6495	4785	2447	2600	3946	2136	5340	5552	2302	4673	4676	3850	4365	5333	3192	4322	1649	7499
ACTR2	14194	11190	27734	25322	16677	25791	16625	14361	15384	22485	16851	15252	21488	20632	16440	33379	32495	12733	24837	13894	23796	46464	9978	6660	15072	33508	23177	21922	20551	10346
ACTR3	8440	5802	17318	11451	12143	18777	10468	11406	15916	16837	14700	9143	13788	13381	8792	23535	15067	11267	12391	7906	13161	27307	6484	3706	7974	23813	17314	12157	7477	7286
ACTR3B	574	419	471	6930	873	506	265	1225	464	1625	1619	575	1357	852	2825	982	734	2049	1056	501	428	539	946	413	520	803	388	410	4071	889
ACTR3C	21	95	78	169	31	37	26	225	99	157	174	96	316	106	70	128	239	155	76	127	119	109	62	41	170	252	184	171	83	67
ACTR5	574	436	625	368	595	582	648	1304	355	598	251	375	595	583	852	532	756	683	1067	1070	771	1218	648	439	1058	1175	921	548	655	390
ACTR6	1197	1051	2089	2209	928	1325	1239	4151	4514	1274	1160	1111	1815	1566	1494	3133	2652	2557	3221	1894	2173	4476	1330	1108	1130	3607	2152	1734	2978	1698
ACTR8	1075	1164	1112	1027	718	1758	1024	1766	1156	1954	899	852	1969	1477	897	1694	1978	872	1148	987	1793	1443	1182	889	1149	1354	991	877	759	1738
ACTRT1	0	0	0	2	0	0	0	0	1	1	0	0	0	0	1	0	0	0	0	0	0	1	0	0	0	0	0	0	1	0
ACVR1	1610	1878	4686	811	1879	2982	2573	3175	1269	2713	881	1545	2842	3448	1187	2658	4173	1570	1421	2275	3631	3408	3290	1339	1107	4199	5637	2609	2435	1794
ACVR1B	5283	2521	4000	628	1574	3955	3222	7455	2770	1243	1487	2032	3398	6202	2779	3483	4071	1175	1694	3974	3102	3791	4027	2087	2436	5757	5944	2565	1767	6045
ACVR1C	7	112	47	23	216	607	671	30	16	40	138	306	11	126	22	259	159	15	35	298	29	12	606	18	9	194	1388	732	63	52
ACVR2A	285	1009	1792	1101	669	1267	1116	1231	2041	693	349	961	569	1041	669	1780	1347	415	294	915	1535	1707	1755	303	410	1033	2569	694	855	673
ACVR2B	794	1002	1231	2627	1691	1681	1271	2703	702	1033	584	608	762	1863	1052	1345	1262	1032	1358	402	1241	692	850	334	543	1564	655	801	1956	660
ACVRL1	879	705	1882	667	2329	2464	1725	900	396	483	1148	2722	1287	1669	1682	952	1075	1510	572	2268	867	1862	2505	702	578	1283	921	1721	557	1350
ACY1	2095	2612	973	500	667	2382	1553	3135	2236	1560	1827	2006	1697	2665	1262	791	1510	652	1195	1963	2082	1911	1797	2999	3103	1457	907	2130	2647	5473
ACY3	341	44	12	40	34	33	13	2	8164	14	21	26	6	9	8	60	41	12	162	48	8	277	81	97	2	92	70	22	3	0
ACYP1	214	132	131	626	270	111	154	255	1195	221	388	256	281	161	454	235	161	511	278	556	280	321	209	124	497	179	601	184	200	330
ACYP2	331	164	209	932	273	319	184	344	840	545	479	596	332	538	931	240	544	150	544	439	240	911	323	438	324	220	401	242	257	714
ADA	284	248	251	375	812	986	453	431	135	557	654	413	447	336	743	585	214	289	1528	702	320	789	277	158	617	1128	750	315	621	208
ADAD1	0	0	1	0	0	0	0	0	0	0	0	0	0	0	0	0	0	0	0	0	0	0	0	0	0	0	0	0	0	0
ADAD2	0	4	2	2	1	5	0	9	1	1	2	3	5	5	23	0	4	3	1	13	1	4	31	1	0	1	17	4	0	4
ADAL	153	636	796	441	244	363	415	560	474	97	195	234	476	351	188	430	1029	330	225	672	647	1245	422	278	312	1054	764	282	423	562
ADAM10	3654	4774	6534	1908	2478	3471	5172	1566	4227	3163	2439	1632	7852	3886	1439	7167	6708	2814	2518	2390	6855	5115	3582	556	4192	12446	7962	3109	2661	2312
ADAM11	11	16	36	66	160	8	21	51	1	20	194	13	21	16	126	19	20	29	182	41	29	8	92	21	3	19	16	6	58	6
ADAM12	2140	4534	25564	2396	4803	13151	4330	3083	599	3496	3476	2666	11023	2223	3611	5904	9258	2652	1476	3598	18843	8782	10236	847	523	11579	2580	8070	771	1012
ADAM15	20721	8995	6144	15380	6957	13412	7600	5784	16243	19075	14899	6764	12196	13160	23721	9922	14325	10744	24750	9732	4921	14818	11027	16881	36061	13099	40070	12831	16853	19815
ADAM17	993	1803	3574	4224	2178	2179	1616	1633	858	3624	1546	752	2504	2118	2578	2749	2973	1889	2697	1305	2323	4886	1713	255	1129	4446	7352	2286	2010	686
ADAM18	0	0	1	0	0	0	0	0	0	0	0	0	0	0	0	0	0	0	0	0	0	0	0	0	0	0	0	0	4	0
ADAM19	433	632	2754	391	2181	2447	1014	1017	369	1167	1553	1030	1607	374	1665	2774	1071	1810	1806	1390	2235	2852	1076	263	338	2348	3131	1006	562	431
ADAM2	0	5	0	0	0	0	0	0	27	1	0	15	0	0	0	5	5	0	0	0	0	0	0	0	6	6	0	0	0	0
ADAM20	2	1	8	2	4	6	6	8	5	1	5	1	2	4	1	4	9	2	0	2	7	3	1	0	7	6	13	3	3	5
ADAM21	5	13	47	39	11	25	5	100	11	8	3	5	9	61	2	7	25	4	16	15	55	19	13	9	34	30	11	20	3	4
ADAM21P1	0	4	12	16	1	3	1	11	0	4	3	0	4	11	1	3	2	1	4	6	15	4	2	3	11	10	6	7	0	5
ADAM22	8	89	377	170	141	166	227	18	10	85	4	180	20	336	30	124	543	23	93	337	280	128	166	2	19	370	39	523	62	58
ADAM23	25	29	239	0	179	139	181	22	5	75	57	85	85	145	44	44	95	35	263	98	192	136	108	13	12	124	114	111	12	280
ADAM28	34	112	816	534	970	976	354	131	119	59	396	187	136	616	229	1202	427	81	1012	632	426	513	255	187	53	632	775	574	161	107
ADAM29	0	1	1	0	6	0	0	5	4	1	2	3	2	0	1	3	2	1	1	3	16	0	0	0	0	1	0	0	4	3
ADAM30	0	2	0	0	0	1	0	1	1	0	2	0	0	0	0	0	0	0	0	0	0	0	1	0	0	0	0	0	1	0
ADAM32	126	8	106	268	10	25	21	343	7	72	445	252	26	17	165	4	191	38	829	16	81	2	115	0	40	533	6	4	68	127
ADAM33	47	160	570	23	214	268	109	144	21	29	36	136	68	447	232	39	199	73	16	736	396	100	1396	78	3	289	67	236	23	51
ADAM5P	0	0	0	0	0	0	0	0	0	1	0	0	0	0	0	0	0	0	1	0	1	0	0	0	0	0	0	0	0	0
ADAM6	24557	15158	54124	3542	238117	48362	10413	9020	14046	78599	322036	125530	54168	47287	72915	562369	135292	57271	20691	274839	90345	77291	312590	119064	39702	33011	293676	83672	5545	3138
ADAM7	0	0	0	0	5	0	0	0	0	0	0	0	0	0	0	0	0	0	0	0	0	0	0	0	0	0	0	0	0	0
ADAM8	781	287	201	597	1959	2059	234	246	356	849	872	379	2072	467	958	912	1638	1381	1612	2644	286	4686	1015	1412	1092	2526	2292	1390	1086	3613
ADAM9	5835	4827	8445	2818	3059	7704	4672	6622	5201	13819	15980	2632	9201	4837	2917	5322	8100	6887	20660	4657	4864	15779	3642	469	1325	34652	6106	4865	2283	1418
ADAMDEC1	220	32	92	318	2884	570	63	220	795	147	1555	385	568	25	427	4947	402	790	2129	658	211	1072	25	37	391	997	3328	140	26	183
ADAMTS1	879	5011	3789	4108	5032	4839	9912	747	1844	4511	1932	3814	3548	3230	1642	630	1042	3181	6713	5054	2644	3133	6681	207	980	1254	1426	5595	528	778
ADAMTS10	385	134	320	21	493	474	255	78	51	92	237	194	270	557	1352	111	380	120	266	879	376	345	1190	817	329	210	119	429	294	221
ADAMTS12	526	753	2730	158	341	1672	395	264	38	460	163	300	1557	741	318	544	1696	411	104	446	2333	1886	580	33	66	2133	221	1710	721	376
ADAMTS13	73	320	100	142	43	208	258	440	257	42	319	78	259	253	591	216	213	19	176	662	185	45	515	238	135	150	173	377	387	367
ADAMTS14	423	210	515	212	247	631	361	472	233	165	190	159	501	42	376	71	538	388	146	350	475	812	360	243	47	672	150	385	381	255
ADAMTS15	4423	818	504	3	219	2985	579	90	9	25	33	677	58	1668	50	186	196	47	32	6480	1241	65	1543	679	26	926	155	485	162	2240
ADAMTS16	36	78	1268	30	403	2195	814	210	2	320	115	9	590	210	413	28	1396	35	3	695	2512	352	1826	190	1	1206	18	840	4466	28
ADAMTS17	69	234	84	3	1875	283	72	19	264	29	67	17	75	171	240	19	390	15	38	339	355	200	208	146	83	152	235	73	44	15
ADAMTS18	46	43	474	29	107	203	177	10	4	13	50	138	11	18	23	12	125	71	10	259	382	58	263	2	4	60	39	311	25	155
ADAMTS19	51	5	29	16	218	5	93	8	0	64	0	6	32	26	0	2	210	56	1	13	13	14	12	73	1	8	0	148	41	1
ADAMTS2	944	1171	4317	200	1549	3587	1088	924	88	960	473	531	2518	1711	1039	1321	1959	1293	685	1656	2585	2997	3347	104	110	2861	738	2128	436	765
ADAMTS20	0	6	12	2	1	11	3	0	3	0	0	0	0	2	0	10	2	0	0	1	11	2	9	0	0	18	61	10	124	0
ADAMTS3	22	77	176	311	132	204	106	96	46	154	74	89	66	192	95	47	69	422	170	157	95	88	187	11	8	108	71	122	299	24
ADAMTS4	4091	903	3403	1108	4223	2835	3351	652	955	1595	1626	2598	1957	1281	1489	530	1940	2185	1005	3106	896	6704	726	478	723	1443	1214	1979	429	1644
ADAMTS5	231	1850	3415	334	293	838	1333	265	102	669	404	549	521	887	447	354	638	423	1065	689	2745	1704	3504	55	170	640	505	1428	173	408
ADAMTS6	65	131	438	255	197	639	221	299	90	109	80	73	188	173	178	118	318	129	22	292	824	354	238	38	48	231	67	235	41	54
ADAMTS7	392	232	1211	292	3313	856	424	346	48	323	309	348	436	403	822	170	300	336	239	912	467	1226	706	260	140	703	268	516	1623	1130
ADAMTS8	18	178	31	85	30	128	97	48	3	26	17	103	39	64	102	10	19	18	3	95	42	10	225	87	7	24	15	82	58	11
ADAMTS9	294	887	2507	562	897	4238	4601	370	496	372	576	1111	810	676	1185	314	568	1510	1362	1191	633	1462	1319	73	475	656	707	1361	1257	599
ADAMTSL1	213	148	850	51	457	616	504	111	105	46	162	386	142	736	343	153	514	329	64	477	443	375	779	135	81	332	144	421	679	337
ADAMTSL2	748	127	377	169	233	1102	400	274	60	198	390	387	330	659	793	74	336	157	125	1031	845	334	1311	703	67	273	108	507	216	859
ADAMTSL3	190	240	702	183	545	323	329	97	1264	362	108	177	211	184	188	210	1055	15	48	254	704	53	673	45	69	1641	399	331	479	52
ADAMTSL4	552	351	202	151	1403	608	362	131	197	1689	1770	248	404	336	904	337	347	473	1019	734	261	1080	852	159	94	2669	1159	500	169	197
ADAMTSL5	117	228	78	7	40	78	155	320	6	70	216	7	962	194	74	190	145	15	27	586	223	81	220	558	25	215	21	177	6	14
ADAP1	735	421	607	44	499	417	406	222	36	205	1098	881	2351	1023	636	453	1051	78	3097	1291	323	467	308	705	132	746	569	459	96	3238
ADAP2	465	276	1551	320	1131	1237	1035	529	315	354	632	753	712	922	556	808	1068	417	963	1052	1004	1019	424	655	381	940	1560	468	376	391
ADAR	35250	18707	53450	44456	23856	29363	18603	46678	37370	25609	9213	14256	40620	33516	25512	55652	35965	22584	66368	30676	34092	82770	17443	13810	26455	118869	55031	32567	21392	22894
ADARB1	1010	1096	1206	1515	1855	1770	1434	1206	646	1816	1469	1335	1042	1552	2415	1276	1689	2107	2962	1977	2543	1850	2012	457	863	1650	1566	1198	657	1412
ADARB2	4	13	10	0	3	26	2	32	0	0	0	8	4	2	9	0	5	1	1	5	2	11	24	0	1	9	0	0	21	1
ADAT1	534	815	1128	453	628	618	426	367	314	424	255	316	1024	688	426	811	2298	1167	959	533	845	942	490	106	903	1846	1303	762	472	934
ADAT2	83	279	192	923	584	454	209	317	239	503	404	152	90	173	549	483	537	742	561	351	298	1010	475	68	261	340	692	113	889	185
ADAT3	70	40	55	88	141	130	64	49	91	151	148	42	307	262	282	60	67	41	100	403	25	95	216	229	188	49	195	86	336	318
ADC	252	331	766	541	643	962	602	622	246	322	409	244	566	706	947	265	735	257	392	1606	790	484	1177	757	147	836	844	442	135	695
ADCK1	602	503	507	367	225	479	350	972	1186	383	485	876	709	508	708	606	649	234	489	783	478	750	419	678	607	790	567	354	1207	645
ADCK2	3121	2913	3014	3516	2532	3241	2806	7816	1979	2421	2928	3804	12439	3361	4130	1881	2670	5648	3723	3051	2045	3787	2194	3191	2623	4609	2303	2115	3562	4566
ADCK4	1763	1426	1378	1248	1070	1876	1413	2234	1513	993	792	1887	2886	2704	2039	7846	1065	957	1810	3996	1933	2850	1979	2505	1434	1766	1466	1616	3102	4651
ADCK5	520	388	155	359	349	231	166	340	560	523	692	843	875	414	1327	305	332	228	316	1098	185	379	562	814	580	626	801	318	758	492
ADCY1	85	2208	846	78	884	681	446	9269	26	76	86	832	27660	420	1011	167	2154	86	309	251	284	546	976	1391	7013	2088	146	553	105	228
ADCY10	3	27	2	23	3	30	3	17	23	3	1	0	2	7	9	2	16	0	6	11	3	7	4	0	167	253	12	6	7	3
ADCY2	71	246	163	1571	11	159	74	114	1775	730	7	32	177	4387	524	767	563	93	490	409	2028	125	538	41	1	47	96	129	32	21
ADCY3	1774	1832	2905	8195	4262	2669	2501	2619	1162	3371	2691	1634	2665	2117	4513	1220	1434	3242	11630	2510	1490	1904	4174	774	1113	4458	3742	2057	3184	5011
ADCY4	290	289	656	274	611	860	876	517	115	73	780	1102	270	623	697	143	387	293	59	1493	304	399	1507	239	122	217	197	517	127	203
ADCY5	3	363	206	6	186	1255	372	41	8	17	62	101	52	2652	75	123	269	24	1	1110	81	30	1947	1248	813	775	9	1558	3	22
ADCY6	3592	6351	3792	2095	2170	4576	6277	8447	2427	2552	2896	3138	4039	4103	4957	4089	5062	2764	7616	8782	4370	2615	7936	4749	2721	10140	4066	9012	1696	7165
ADCY7	461	520	1870	1090	3619	2360	1227	3161	426	2633	2218	794	1232	985	3024	2989	2321	1985	3296	1863	2949	2972	1460	491	537	4232	3077	1056	5166	469
ADCY8	2	0	2	0	6	0	0	0	0	0	2	0	3	1	0	0	0	0	0	0	2	0	1	1	0	0	0	2	0	6
ADCY9	3379	2134	3590	311	1305	3438	4580	2689	1088	810	941	1076	4172	3221	1979	1108	2203	384	3131	2363	3484	2075	2699	1773	1521	9377	2710	3992	687	1354
ADCYAP1	5	132	13	89	36	41	11	44	38	54	2	18	11	12	96	2	24	30	4	152	12	220	41	28	18	3	110	74	1	31
ADCYAP1R1	0	6	60	2	4	15	6	2	2	3	1	4	3	7	1	2	3	0	0	1	6	16	98	0	0	11	0	12	0	5
ADD1	9032	8991	18011	6926	9826	14762	12045	25845	7662	10221	4731	15709	20236	16386	9274	8766	12811	10781	9793	17402	16280	11019	16781	8850	15520	26621	17621	11510	7971	21537
ADD2	20	45	145	741	185	261	131	29	136	23	240	81	46	123	69	144	88	1573	1749	135	47	107	112	37	13	84	35	98	4181	2449
ADD3	1221	8113	5432	3812	4045	3627	1780	3878	880	1830	1394	3191	3191	5047	2422	7212	3438	983	2413	3218	6414	3564	5171	342	1593	4240	5741	3007	5194	806
ADH1A	0	11	10	0	41	117	91	9	0	0	47	51	0	11	1	2	21	1	0	74	1	0	87	0	0	0	2	136	1	0
ADH1B	123	2043	741	17	5916	16582	10728	1414	13	16	4666	6670	7	1406	123	198	2389	430	2	11763	161	95	13630	429	0	8	128	12114	56	8
ADH1C	7	191	27	0	35	100	55	41	1757	90	37	136	4	63	54	12	23	7	0	220	182	3	286	5	10	41	0	346	77	6
ADH4	0	7	0	0	9	9	10	4	1	1	7	2	0	7	0	2	2	0	0	4	0	0	2	1	0	0	0	6	1	0
ADH5	2461	4411	8017	9609	4670	5735	4222	8446	7336	6461	3139	4953	6757	8054	5753	5162	8680	7721	11641	7529	8068	6737	6793	3031	5528	7729	3908	4757	5517	3789
ADH6	0	1	0	8	2	2	5	0	4	0	4	0	1	1	5	0	2	1	2	1	1	1	2	1	6	1	1	2	3	0
ADH7	0	0	0	0	0	0	0	0	18	241	1	0	0	0	0	1	0	0	0	0	0	3	0	0	0	0	1	0	0	0
ADHFE1	40	230	219	869	101	238	172	239	34	376	269	55	181	474	161	88	218	54	1217	595	279	32	674	158	14	374	113	137	252	169
ADI1	2774	2685	5161	9986	1998	4396	3143	4193	8145	5432	2340	4648	2446	3962	5099	4715	4790	6194	13723	6413	3502	7899	3247	4054	2161	2469	4729	2375	5078	2625
ADIG	0	0	0	0	0	0	0	0	0	0	0	0	0	0	0	0	0	0	0	0	0	0	0	0	0	0	2	0	0	0
ADIPOQ	22	1846	1317	26	8734	27230	12321	1130	0	16	5167	6785	4	1904	43	42	4603	274	0	12297	55	49	15213	356	3	3	213	14261	34	5
ADIPOR1	19256	4378	11084	14924	6723	11061	13245	12794	20199	11534	6824	13350	14504	10590	7278	9531	23375	4648	10874	8695	8255	14192	6281	7480	7079	20138	14536	9818	8809	13128
ADIPOR2	55260	5187	25030	14223	4502	13547	72004	26870	2800	4539	3562	13795	10709	7744	5475	4867	8926	4942	7603	6710	13766	14602	4573	3984	14068	19324	8772	5537	7016	5062
ADK	797	978	1060	415	590	1120	787	1351	2205	1213	1123	882	1678	1805	740	1207	812	123	1348	1205	1718	1261	732	592	807	1919	1263	830	983	1075
ADM	113	235	435	687	403	535	282	122	2979	703	357	325	198	192	178	506	184	573	7073	972	77	1304	453	161	224	779	1257	715	159	809
ADM2	677	190	374	2332	264	207	892	27	622	2386	1462	733	2476	924	3015	469	1451	1379	5795	1053	58	1141	269	310	435	1360	264	614	2482	760
ADNP	6578	6441	14725	7913	7626	8251	8605	15913	8759	7555	3617	4204	31057	10366	8136	11067	25775	8921	9718	6054	10876	16905	6762	2452	7921	25153	10597	8443	5727	6920
ADNP2	2507	1883	4534	4467	1261	1630	1760	3077	1928	2046	452	953	1607	2982	1403	2701	2490	6128	2585	2411	2524	2467	1681	676	2184	3656	2126	2011	3876	1738
ADO	1630	1304	3028	4964	1514	2130	2189	4784	2499	1963	847	1469	2087	2887	1250	1740	1482	2538	2871	1543	2899	2857	1846	1031	1831	4010	2820	1785	4348	2120
ADORA1	125	249	595	1203	894	239	452	1409	35	1094	963	351	111	235	1299	192	141	1723	305	901	786	600	1709	984	355	675	860	620	1108	46
ADORA2A	428	161	2234	826	910	760	814	211	193	340	403	523	313	312	722	566	372	1899	1197	3926	555	326	840	286	1671	2126	565	857	376	316
ADORA2B	29	100	97	169	109	59	162	195	161	681	317	54	46	115	315	55	164	432	1447	58	96	468	174	12	24	100	799	49	194	13
ADORA3	356	328	1080	217	480	854	526	369	157	210	178	317	414	663	170	558	725	258	220	468	1370	779	384	629	141	648	372	280	245	199
ADPGK	1995	1541	3036	3605	4266	2876	2848	2133	3402	2676	2897	1840	3502	2080	3404	2589	3155	4076	2921	3422	3310	3289	2623	2210	2333	3830	5215	1665	2418	2430
ADPRH	331	453	920	449	1091	1412	891	1439	334	943	1110	809	507	1098	713	1145	1221	658	1156	565	827	1237	692	216	932	780	820	688	389	424
ADPRHL1	821	388	319	575	118	401	440	155	812	279	1166	394	363	517	726	220	708	166	194	402	692	109	667	462	577	313	85	208	357	883
ADPRHL2	1121	1823	1184	2085	1723	1483	1361	2399	6187	2208	2226	1832	3175	2316	3247	1856	1937	2203	5468	4033	1863	4249	1869	2022	2532	1737	6014	1528	1348	2241
ADRA1A	7	7	1	5	17	9	4	0	0	0	11	15	1	10	7	1	3	0	26	39	0	3	35	0	2	0	0	33	2	1
ADRA1B	84	11	12	23	18	30	23	31	2	76	43	185	10	29	177	9	4	526	125	687	65	47	34	48	8	11	1	30	14	60
ADRA1D	7	6	26	5	10	24	20	19	2	2	8	8	10	13	17	0	0	8	3	9	2	14	29	6	1	191	0	6	9	32
ADRA2A	6446	1790	2204	85	997	1702	1740	1398	91	224	611	487	1861	724	361	325	913	218	34	3520	2003	509	3374	300	685	832	361	1384	1424	117
ADRA2B	32	22	38	775	139	42	105	16	15	7	314	63	78	50	119	103	17	11	68	51	20	64	161	133	22	142	25	38	3	50
ADRA2C	7	46	204	1	45	139	343	38	45	90	89	790	88	269	142	6	115	13	86	626	28	21	219	47	806	1042	93	360	106	622
ADRB1	1	16	7	78	27	41	15	5	90	3	224	22	256	21	54	44	20	10	35	38	29	121	1029	15	7	18	110	100	11	9
ADRB2	106	165	141	8	194	177	173	45	290	14	90	113	43	201	59	183	164	69	15	400	73	136	456	105	37	64	658	316	36	10
ADRB3	1	0	0	3	16	9	11	0	2	0	6	1	0	0	2	2	2	2	0	7	2	9	16	0	0	0	6	2	0	2
ADRBK1	3866	2555	3680	5058	9266	5602	3357	6614	3822	6178	5233	4318	11326	4625	8332	5588	5065	10677	8152	10750	3487	6715	6777	5612	5646	11404	17646	4674	5582	11313
ADRBK2	864	1312	2528	840	1774	2596	2433	1418	1156	1576	809	1093	2484	1412	950	3414	3976	1294	1517	2983	1739	1052	2174	535	974	3007	1825	1807	2044	1113
ADRM1	5370	2445	2047	5346	10172	4427	2883	6158	8244	8454	7372	7699	6469	4187	9657	3460	2610	8759	8715	7199	2182	9259	3846	5987	7806	14554	7152	2977	5063	6137
ADSL	1442	1760	2420	4789	3146	1622	1403	1967	1979	2486	3114	1499	2386	2907	2907	2971	2622	5560	4069	2899	1828	2501	2288	1798	2069	4288	3915	1542	7223	2199
ADSS	7679	3251	5950	15097	4229	5432	2480	6001	6496	6803	2629	2511	7327	7879	4894	6765	12627	6137	4450	4045	5039	8083	3570	4637	2373	11725	9793	7510	2306	1777
ADSSL1	466	205	401	57	97	373	164	456	687	60	215	457	271	453	104	880	358	31	297	464	294	577	469	660	654	792	559	219	763	425
AEBP1	27280	20415	77160	9250	27255	77259	44437	33614	3345	26464	22112	19672	64079	67930	35005	14277	47094	28712	14334	57147	79640	69924	42704	18757	5916	76849	11808	43087	9676	22365
AEBP2	1747	1209	2869	3558	1273	1883	1821	2536	1657	2070	1471	851	1373	2223	1050	1903	2041	1022	2111	1509	2936	3171	1839	600	1672	3218	2855	1492	1237	1047
AEN	701	808	923	1554	1329	1278	1531	871	1112	1563	1811	1271	2431	808	2856	788	1209	2587	1752	1360	837	1807	1258	851	1940	2698	1848	1072	3181	1728
AES	26256	7338	15202	27602	15033	22395	18531	29710	30554	16976	16605	19525	32275	22777	27625	11197	18979	10874	20594	40520	9086	28047	22758	29482	15532	12003	10124	13286	12472	40785
AFAP1	2007	2085	6593	5417	4370	6043	2512	5227	2172	3062	2142	1862	5386	4257	3784	3026	3408	3755	3654	3524	4958	5211	5639	956	2914	4553	3647	4267	2473	1227
AFAP1L1	493	286	1564	461	516	1093	1198	459	191	162	830	1110	466	906	852	229	705	406	235	1083	744	1018	1039	200	287	660	485	839	209	603
AFAP1L2	1055	1330	8096	572	587	1317	1364	4441	310	399	535	863	754	1679	521	604	880	516	960	898	4020	733	2408	445	275	1797	2336	1318	1046	430
AFARP1	12	8	1	11	5	25	5	7	7	4	14	9	17	7	9	3	4	3	3	10	10	6	4	11	3	2	7	5	6	286
AFF1	3277	5226	7107	2780	2624	6880	4775	4592	5623	1283	1239	1946	4955	6594	2205	6896	10202	1578	8242	5643	6565	5193	5925	2041	3882	9162	4980	5334	1192	3117
AFF2	27	125	315	519	599	74	88	189	26	652	51	58	28	283	36	74	116	36	7	58	85	22	122	9	36	69	505	101	480	11
AFF3	1627	5114	12036	405	363	1156	6750	16017	23	73	42	9262	2937	10959	90	246	3105	501	1173	8180	13400	120	4371	7537	14572	12992	89	7950	26	16801
AFF4	9700	9770	15795	3442	5681	13019	8682	4988	8328	5444	1885	3367	8756	10525	2770	12720	16277	3981	4090	9159	14281	17437	7520	2599	5204	23977	8040	11608	3077	7542
AFG3L1	328	473	423	949	1221	622	491	777	643	351	740	315	689	310	1510	519	620	2564	540	823	508	743	810	360	1015	684	1668	417	382	532
AFG3L2	3893	2505	4809	14232	4453	2451	3481	6166	8359	6840	2719	2050	5904	4094	4538	4603	3522	9928	9696	4169	4641	7831	1989	2489	5886	10162	4847	3379	3646	4944
AFM	0	0	0	0	0	0	0	2	0	0	0	0	0	0	0	0	0	0	0	0	0	0	0	0	0	0	0	0	0	0
AFMID	2429	2828	1135	2288	1012	2103	1333	1695	4787	1195	831	1699	2263	1565	1450	1035	2548	773	1111	2350	3141	1094	1652	1836	2469	1501	1190	629	1618	2664
AFP	0	15	4	0	0	1	15	19	0	0	0	0	0	303	1	10	1	1	0	239	1	7	298	27	0	3	1	17	49	0
AFTPH	4900	3471	8135	8989	3210	5955	6578	5650	3575	3418	1832	2642	6603	7330	5241	8563	9295	2363	6160	6183	6337	6547	3867	3483	3421	13453	9438	4893	5255	4552
AG2	323	247	479	211	1224	1414	1458	341	55	648	944	1545	1503	557	1006	140	162	247	135	1408	294	488	879	400	252	118	231	668	195	623
AGA	1759	1232	1685	2287	1098	1331	1589	2294	2208	843	592	1299	1872	3685	943	1522	3914	894	532	2895	2289	994	1066	1208	1808	2996	1840	1309	1342	1400
AGAP1	577	1138	1413	1318	1167	1336	847	1523	1044	1252	603	679	1353	1784	839	1775	1525	628	3569	1321	1067	1657	1266	899	1380	4834	1642	1688	992	1672
AGAP11	290	111	120	12	101	80	90	153	16	14	67	67	17	181	68	37	187	13	12	301	227	23	333	34	13	156	40	39	24	38
AGAP2	75	97	213	65	935	752	195	81	86	133	364	447	112	229	701	670	204	212	369	721	145	358	431	185	220	322	648	254	86	159
AGAP3	2363	2902	2205	9201	3406	2685	4150	7768	3170	5642	6327	5110	5998	3091	6923	1672	3356	6883	4501	6724	2313	2811	6039	3649	2713	3990	4083	2696	4412	9806
AGAP4	294	433	401	693	730	575	471	1061	655	226	385	384	206	365	662	260	390	426	344	1667	708	520	1013	396	305	541	688	275	907	413
AGAP5	112	107	222	59	107	164	122	111	184	25	69	56	71	153	64	113	157	28	38	247	256	84	203	24	68	193	161	97	58	113
AGAP6	106	181	225	474	407	366	304	976	565	253	328	226	205	166	512	113	297	303	241	880	183	357	469	207	235	361	425	149	425	220
AGAP7	17	15	61	34	30	22	21	246	34	59	22	29	9	14	45	12	17	23	69	77	24	169	53	38	17	17	42	49	44	69
AGAP8	58	97	41	167	65	75	73	347	173	45	113	39	85	160	98	91	66	101	100	91	78	25	125	57	53	85	153	19	101	33
AGBL1	0	0	1	0	0	0	0	0	0	0	0	1	0	0	0	32	1	0	0	0	0	0	0	0	0	1	9	0	0	0
AGBL2	18	42	60	11	9	36	33	93	8	9	27	18	66	27	8	14	130	3	22	257	245	14	70	47	61	42	14	13	1	48
AGBL3	2	15	17	38	26	19	12	36	123	6	10	28	29	42	29	11	45	32	13	29	22	14	17	1	1	4	32	12	32	5
AGBL4	14	14	14	2	123	7	15	99	88	3	0	22	9	138	17	30	60	0	5	25	27	107	16	16	23	17	3	36	89	23
AGBL5	956	1724	1772	5447	2917	1613	1558	2494	616	1910	1412	2174	1633	2004	6378	2119	2403	3199	8510	2278	1841	3887	2026	1572	1927	2035	2583	1384	2567	2575
AGER	33	40	33	111	165	66	32	156	125	54	179	31	39	44	412	78	107	138	31	342	59	129	196	126	48	46	107	43	174	49
AGFG1	2518	2584	5424	3789	3650	6664	5151	6367	5962	7405	2639	2448	3548	4956	4399	6446	5937	4410	9324	3406	4993	6998	3449	2156	7609	8900	13447	4527	1851	3885
AGFG2	1050	931	741	250	963	1358	1107	2124	794	453	889	769	1408	1132	1090	1891	1000	845	1708	1321	768	1156	1648	1208	741	1510	1496	864	1021	1913
AGGF1	2886	2780	3792	2295	1338	3702	2297	3076	4666	2113	1058	1791	2894	3369	1372	3701	4240	1580	1876	2675	4468	1714	1987	1263	2648	5506	3192	2556	1286	1903
AGK	1469	1520	1535	3027	1574	1574	1290	5275	2258	2141	2076	3783	3370	1617	2201	1458	2282	4227	2340	1429	1988	2257	1436	756	2014	2139	1874	1188	1312	1721
AGL	9730	2327	2710	954	770	1800	3049	6686	12237	1012	865	1143	2478	10279	1664	4365	2459	2853	2124	5739	15236	3017	2496	701	1174	12956	3363	6866	2005	33746
AGMAT	38	37	26	187	105	78	24	62	86	182	97	185	508	68	53	208	207	93	140	156	103	170	36	57	104	97	72	56	43	162
AGPAT1	4231	3460	6337	5067	4830	4749	3186	6501	7018	4114	4998	7652	5487	5843	8593	3962	7024	6034	9396	7198	5087	11405	5051	3849	4002	5695	3571	4914	8734	10316
AGPAT2	3969	884	1390	3517	2821	6261	5804	1550	1739	1178	5952	3555	4618	2807	3646	2306	2530	479	2370	7644	1197	2523	4709	4774	2829	2691	1757	3543	2658	1816
AGPAT3	5765	5307	6364	7807	5991	6709	3159	5420	7073	7498	4152	9152	8805	7815	5699	4248	8833	2908	8242	7338	5899	9280	5046	4124	14084	10936	8128	6738	3949	7429
AGPAT4	142	333	1127	701	1079	790	469	321	1034	1086	518	412	482	529	1986	1417	488	685	664	507	804	1939	863	73	66	542	467	402	466	128
AGPAT5	3645	1113	2324	5102	2713	2069	1496	4241	1076	3524	1581	880	1056	3127	2679	2331	2654	1279	1708	1651	2034	1938	1643	536	1026	2420	1969	1501	2632	2489
AGPAT6	7425	6933	6225	8243	3230	6401	5675	8215	3607	12698	18531	3755	7037	4351	5611	2934	5699	5947	20787	6327	4398	2628	5106	2943	4264	13097	6256	2777	6391	5086
AGPAT9	13	104	351	3512	232	489	349	43	157	728	3587	246	57	184	304	230	113	906	992	168	96	177	323	70	64	274	220	200	93	9
AGPHD1	53	132	91	62	143	87	111	34	53	82	145	144	237	95	489	75	214	134	138	149	217	256	142	68	99	157	89	66	118	60
AGPS	2040	2496	2974	1299	2118	1988	3316	3587	4145	2699	1165	2398	5616	1581	1545	8760	4783	1595	3568	1323	4918	6469	3102	2015	2044	3357	3179	1221	3446	1832
AGR2	5648	7841	33093	145	54	57082	57988	58011	72703	136	1	8715	5841	13084	17	4930	11015	159	331	99055	36957	19501	8629	21527	473	24795	2748	8224	359	5503
AGR3	13328	2824	6183	1	4	4632	10266	18861	3078	0	2	5016	30644	8115	6	1	15224	32	9	11131	3627	31	1848	13041	425	14443	2	4757	0	1191
AGRN	7380	12432	6839	4388	18340	10244	6830	11310	8868	17579	7778	16522	18278	31940	12346	7022	13143	6358	9063	32991	7538	13129	21538	12055	10631	14078	15327	14631	19800	32269
AGRP	0	1	1	2	1	1	0	1	0	1	3	2	2	0	0	2	0	1	0	1	1	3	0	1	0	0	0	1	8	0
AGT	1566	790	648	27	54	483	378	200	3448	133	512	204	1102	369	317	564	588	54	92	674	72	313	95	538	16	1546	19	489	397	144
AGTPBP1	527	485	729	3065	1288	1090	771	744	1030	1502	621	495	810	1113	1448	2232	1149	1371	1862	680	958	1409	697	298	649	1015	1092	999	1350	391
AGTR1	12952	95	360	43	76	228	8422	407	4	27	49	10294	2756	172	51	40	111	56	11	436	1499	41	739	8663	18	102	34	274	10	5345
AGTR2	0	0	71	0	1	3	0	0	0	0	0	0	0	4	0	0	0	0	0	8	0	0	3	0	0	0	0	9	0	0
AGTRAP	2273	1751	1258	1812	1641	2211	1894	3727	8908	2682	3948	3475	3577	3508	3646	1611	2140	1636	4173	8027	3298	3229	1937	5143	6826	2703	10993	1973	2005	3609
AGXT	0	0	0	0	1	15	12	0	13	1	0	1	0	0	0	101	1	0	0	8	0	3	6	0	0	10	0	0	0	0
AGXT2	19	0	8	2	0	8	3	2	0	0	0	4	0	0	1	0	2	1	0	0	5	0	2	1	0	1	0	0	0	2
AGXT2L1	0	0	0	1	2	0	80	1	3	0	0	3	2	0	0	0	4	1	111	252	3	1	6	14	1	0	0	1	6	1
AGXT2L2	794	741	864	290	736	1464	1067	1547	1122	409	909	602	1149	785	1693	731	1506	476	1198	2747	1039	561	1525	1015	618	852	1400	791	868	923
AHCTF1	7015	2908	6253	14092	2281	4485	4294	4795	5742	6660	3878	2378	6494	4563	3718	6705	11496	7188	6826	3011	5218	8721	3155	1593	3496	13454	7388	5412	2142	2583
AHCY	8853	11180	10376	24206	7424	8232	5347	24219	6350	13309	6882	11879	55430	19261	12599	11867	7600	22509	21212	15116	10600	12755	8284	5248	17200	13506	10120	10549	25283	17802
AHCYL1	9497	8759	10362	6164	4762	7654	10383	13261	10240	6556	4538	7333	12846	16851	7740	14960	14860	7861	14218	13357	18237	8717	7223	7448	5696	11639	13610	10727	9588	11000
AHCYL2	2218	1197	3295	1771	1262	2146	3466	3377	1603	1967	561	5232	2550	3453	1122	1471	2084	1357	1484	1961	2884	2892	2048	602	1332	3407	3099	2077	1642	2845
AHDC1	841	2068	2005	3966	3403	1730	1442	1398	2178	1486	2336	937	1904	3818	3190	2583	1950	1348	1304	1992	1430	3157	7423	1560	2123	2553	4916	2631	1152	6033
AHI1	1324	620	921	1961	842	946	1010	1115	1468	592	334	459	697	974	8527	3800	2356	1961	1472	1011	1017	1683	790	397	765	4110	706	741	695	1267
AHNAK	134702	110247	163640	16604	42570	137371	110440	93828	13865	26561	25905	31990	92846	157719	33752	103114	171170	32639	45463	108961	123222	62882	124407	28288	21937	207728	133945	111181	19362	73127
AHNAK2	579	4918	4647	388	599	2765	2608	1369	967	7123	7267	646	10279	2662	4213	1571	6956	1506	3217	1624	5772	5332	2452	576	185	14052	32972	2012	2388	400
AHR	4240	6918	6398	1470	3420	7918	5599	2620	3994	5295	2287	2447	6031	11323	2353	4235	9751	3661	18550	4818	6215	4321	4954	1710	1062	6837	28188	8486	2444	550
AHRR	52	100	79	90	83	69	28	104	40	168	23	109	241	338	266	58	264	77	166	56	53	105	96	18	33	154	33	172	151	112
AHSA1	5651	4151	4476	6068	3264	4526	3377	10131	8941	6755	6918	4632	6255	4947	5897	10128	5043	5969	7953	4472	5957	8810	3311	3699	8393	8456	6825	3016	10075	6480
AHSA2	348	989	1141	1066	1578	1381	1044	1199	570	617	730	429	570	384	2320	749	1344	356	578	3945	1320	721	2711	1397	583	1075	1568	590	1567	1037
AHSG	0	0	1	0	1	0	0	1	0	2	14	0	0	0	2	3	0	1	5	0	0	0	2	0	0	0	0	0	8	0
AHSP	0	0	0	0	0	0	0	0	0	0	0	0	0	1	1	0	2	0	0	3	1	0	2	0	0	0	0	1	2	0
AICDA	0	2	1	0	18	3	1	2	1	0	4	55	0	0	1	58	1	7	1	2	5	10	2	0	2	3	3	0	0	1
AIDA	3986	1640	4826	4705	2471	5008	2933	5919	6543	3479	2663	5156	4445	6242	1977	3408	6301	3818	5449	3135	4064	4936	2010	2342	2593	5342	3591	3723	3195	1679
AIF1	542	352	1753	618	2081	2426	1539	546	652	328	1474	1282	758	1432	967	1556	1629	1212	1496	2055	1333	1649	750	2321	979	850	3502	630	539	328
AIF1L	1865	1287	2081	20186	2282	1218	1128	2370	2259	3818	10876	2523	4477	2571	14299	2956	1633	12692	1147	2664	606	2358	5192	832	14835	2163	1043	5502	13698	107
AIFM1	5827	2623	2023	4149	1732	2328	2216	3349	6670	3386	2389	2933	4624	3064	4199	4584	3818	4781	9817	3386	3320	7305	1566	2630	5580	4216	4332	4377	3608	4406
AIFM2	1143	471	940	818	1736	1549	1346	1365	1020	1736	1516	1387	1911	1576	863	482	1099	1253	2178	2929	1039	756	1658	940	755	2394	728	1407	2095	1330
AIFM3	96	60	13	33	29	66	42	332	49	45	78	112	346	27	168	10	44	18	132	221	98	25	55	73	187	125	59	35	70	156
AIG1	1794	1190	1888	2189	932	2332	1625	5980	2534	1515	1008	2129	1230	3263	1403	2411	3345	1104	2051	1628	1089	2351	1549	953	1155	6841	2114	1189	2981	2982
AIM1	341	5259	5610	1309	16205	6513	3188	8908	5192	6157	6365	2000	1576	4650	3154	6587	7959	6759	3916	3764	3724	10561	4439	682	4100	8965	9289	4321	4332	177
AIM1L	3	23	11	84	52	13	130	34	74	88	76	90	9	18	89	230	268	16	133	215	104	241	79	22	16	92	1777	55	102	233
AIM2	17	8	22	67	272	160	38	12	4161	126	127	105	68	42	58	749	107	134	1194	159	75	69	27	20	79	120	1840	19	8	4
AIMP1	2296	2113	3733	5113	1602	2769	2914	5991	4228	2832	1920	2418	3414	3238	3357	2843	5715	2301	8358	3845	4929	2467	2766	2561	4155	5666	3851	2333	1754	3263
AIMP2	1622	816	1093	1530	788	1443	727	1295	1501	3448	1298	823	1601	1135	1353	1414	1536	952	5817	1310	1422	1500	790	1115	1833	1791	1527	1060	3331	1410
AIP	1782	1265	1980	2467	2745	2683	2278	3888	2178	1084	2504	3605	3342	2240	3617	2395	1521	2506	2361	5008	1453	1721	2583	2839	1811	2484	2813	1925	1993	3856
AIPL1	0	1	0	0	1	0	0	0	2	0	0	0	0	1	0	5	1	0	0	0	0	0	2	0	1	0	0	0	1	2
AIRE	1	0	1	3	6	2	0	0	0	0	2	0	0	2	0	0	0	0	0	8	1	0	3	0	0	2	2	0	1	1
AJAP1	178	73	9	2	33	18	30	35	4	12	18	49	29	10	47	27	22	17	2	40	29	268	59	7	6	61	11	13	12	74
AK1	2244	985	930	650	1248	1632	1671	1771	1730	1325	1282	2833	2746	881	1979	1005	1705	1336	3302	2920	1039	1849	1452	3885	3893	1284	1944	1485	2991	4770
AK2	5106	5412	4578	12652	5112	5195	3880	5898	22375	6699	9462	4678	8244	6310	9323	8122	7070	5092	9859	7506	6633	12095	4707	5651	6837	4661	27214	5536	3696	7091
AK3	1955	1854	5147	2999	6335	4295	3185	3125	4451	5545	2549	2673	1490	3818	4534	3743	3999	1609	2113	2798	5622	4009	4062	2211	764	3378	3414	3660	5978	4712
AK3L1	814	609	433	1747	278	651	312	101	2158	840	369	217	280	379	758	1941	999	1690	1999	471	838	2843	736	77	274	956	1119	663	793	1768
AK5	32	1512	447	53	6	319	547	113	1382	143	12	23	837	725	167	34	708	190	386	488	309	129	4706	675	51	280	28	328	2552	49
AK7	35	46	47	14	12	51	32	139	544	21	9	11	159	71	19	109	62	8	17	50	97	47	76	31	104	175	10	24	29	57
AKAP1	4148	3923	3214	15798	5638	3369	5209	7501	8107	3835	2765	1509	2805	3004	10388	4553	2990	5798	7777	3667	4526	6669	9338	2159	6293	11754	4083	2608	5785	3697
AKAP10	965	892	1247	472	975	1121	982	1429	372	443	326	348	2149	1100	1075	2145	1107	510	1501	1670	1464	1439	1255	288	773	2012	865	918	904	1348
AKAP11	4327	3457	6101	1650	1914	5210	4000	1817	2415	2032	1086	1767	3718	8322	2266	5015	8038	1700	2762	3249	6067	4026	3923	1089	1306	7977	1795	4966	1429	4476
AKAP12	752	1536	5045	356	1572	4621	3295	1746	131	859	560	1430	2288	3109	1400	1233	2780	768	296	3139	5141	2740	4183	190	275	3343	356	4854	289	430
AKAP13	3308	6138	14993	4814	11386	10639	8760	3896	5151	4277	4578	4021	7802	7928	8539	10793	11686	7709	4823	7094	12596	14063	10894	1517	4500	14017	19531	6771	11531	7664
AKAP14	0	1	0	2	1	2	0	0	4	0	0	1	0	0	3	6	0	0	1	0	0	0	1	0	10	1	0	1	0	0
AKAP2	604	1030	2766	700	2180	3838	3241	864	347	1653	1079	1365	1009	2399	1413	3351	2201	3229	1406	1786	1595	2562	2221	0	455	2228	1257	2535	1206	929
AKAP3	46	147	37	578	86	32	38	80	170	70	98	72	29	120	89	38	41	59	41	70	176	43	110	43	229	19	66	31	106	30
AKAP4	0	0	0	1	0	0	0	0	0	0	0	0	0	0	1	0	0	0	0	0	1	3	0	0	3	0	0	0	1	0
AKAP5	2196	234	182	219	463	272	1732	388	418	70	128	241	906	1925	123	555	1890	278	479	550	2266	413	387	783	1217	510	222	779	73	2192
AKAP6	39	316	178	124	145	193	290	121	969	56	137	148	190	268	203	64	75	176	174	88	260	777	465	17	35	289	170	160	444	119
AKAP7	348	232	477	533	979	482	207	359	521	229	169	206	179	669	373	307	381	689	412	429	306	1126	484	197	113	432	202	366	311	159
AKAP8	1498	1269	1804	3320	1358	2208	1697	2021	1983	1686	1203	784	1715	1686	2488	2614	2188	2236	2378	3573	1855	2097	2791	1464	1549	1756	2277	1537	2688	1605
AKAP8L	2296	1759	1059	3078	1869	2591	3005	3947	3702	2418	1736	2170	1760	1326	3390	2982	2018	2328	3602	8839	2091	3738	2907	3612	2998	1358	2643	1695	3116	3584
AKAP9	6999	7880	19976	5266	4591	6076	5738	7589	2871	3804	2192	1226	9821	7686	4274	7746	12728	4272	4003	8027	12606	6874	6672	1644	3225	13154	5453	7999	3835	4083
AKD1	346	185	197	236	2079	334	290	499	338	185	68	275	216	859	204	3535	618	373	118	378	365	955	291	162	479	920	255	412	759	461
AKIRIN1	1631	2657	2381	6757	2723	3012	2043	3821	3610	4007	2464	2084	3022	3580	3358	4664	5496	4524	8249	3187	3753	9026	2140	2128	3082	4266	5341	2954	1891	3191
AKIRIN2	1810	750	1716	2334	2933	2279	1699	3053	2434	2866	1747	1672	1847	2195	1563	1793	2003	2327	1515	1429	1325	3828	1863	966	1675	4171	2724	1098	3017	1761
AKNA	1343	753	1563	2372	5603	4837	1458	891	931	911	1780	1455	1409	1765	2357	3952	1787	2344	4169	4234	1402	2766	2914	836	1630	1858	2069	3051	1550	1074
AKNAD1	5	2	12	1	1	0	2	1	11	0	2	1	4	13	0	9	12	15	1	12	6	4	12	2	0	11	0	3	1	8
AKR1A1	6543	5702	4203	6562	6491	5114	3342	5041	29319	4893	6329	7320	12899	10818	6688	7984	8249	8224	10969	10332	6075	9800	4615	6329	10089	5657	13171	4737	7646	10637
AKR1B1	986	940	3625	6324	2964	3750	2000	1082	640	4083	2375	3235	1455	2644	5312	30068	1893	11259	5220	2950	2572	1922	2754	1425	736	2177	2720	1283	1942	2605
AKR1B10	214	23	5	4	4	4	7	5	6268	1347	0	0	7	1	51	3507	71	0	14	0	4	819	9	56	25	223	10440	3	11	0
AKR1B15	0	1302	7	387	2	14	12	13	4598	270	98	1	0	3	225	189	18	94	482	209	19	162	8	6	0	19	1403	20	18	1
AKR1C1	31	1232	148	52	4544	1562	1472	244	70	2887	719	870	38	241	209	114	952	4533	2135	1782	139	1375	892	136	8	934	3532	2204	754	51
AKR1C2	19	1822	99	9	2357	1781	1754	241	32	699	689	860	16	140	42	82	2154	1683	1560	3658	159	459	707	34	13	2739	1038	2366	224	32
AKR1C3	307	465	1052	61	1335	1617	1768	583	636	1447	639	2025	422	1273	653	442	2149	1990	2793	2709	4352	1822	1209	661	309	1259	392	1916	1741	816
AKR1C4	0	0	0	28	0	1	0	0	0	0	0	1	0	0	0	1	0	0	0	1	0	0	0	0	0	1	0	0	4	1
AKR1CL1	0	0	0	3	0	1	0	0	1	1	0	1	0	1	11	2	1	3	0	2	0	3	0	0	0	1	1	0	1	0
AKR1D1	20	582	2	8	0	0	0	5	3	4	1	0	3	30	2	10	6	2	2	32	21	0	3	0	1	2	34	0	1	0
AKR1E2	9	41	34	175	73	43	45	15	550	664	205	351	72	10	141	186	287	339	746	37	52	310	89	18	4	9	101	122	760	78
AKR7A2	3435	3611	2243	2691	2054	2172	1777	4586	2971	2865	4125	3261	7071	5576	3700	1888	2565	2208	2486	5895	3008	3128	2808	5899	4187	2875	2153	2786	2654	14104
AKR7A3	5653	6545	114	30	19	153	339	2574	1990	155	254	4708	3180	2290	150	116	56	20	7	6936	2116	19	363	1762	2451	521	23	1081	113	37429
AKR7L	188	215	11	58	18	16	35	280	305	33	43	224	131	101	103	20	32	43	19	510	151	27	80	157	231	49	39	70	9	1129
AKT1	14330	10245	7469	8784	13300	11077	6714	16739	29387	8157	8178	11318	23924	12580	11880	10547	13454	12158	6992	22150	7392	21685	10109	8599	15508	17812	10187	12654	19082	22498
AKT1S1	3231	1913	2906	2098	3290	3055	2638	3522	3271	3013	1259	6621	10103	3260	5013	2067	3064	5119	4059	4937	3378	4494	3337	4143	4286	3063	1963	2433	4788	7216
AKT2	7791	6367	8029	7241	6267	6920	7922	6632	3604	5123	2951	22597	9346	6754	11700	62285	3802	11392	12026	16250	9964	11918	8315	6796	5436	8632	6292	5762	9385	8839
AKT3	449	966	3237	231	1134	2302	1524	786	149	5193	1366	916	1379	2202	729	1234	1753	609	7269	1176	3046	1476	2099	163	258	1780	507	1419	226	384
AKTIP	1073	980	1982	998	639	1130	1199	4691	1129	1185	2077	1101	2371	1300	1758	2504	2611	1150	4451	1761	1959	1315	1363	794	1587	1890	2619	1155	3055	1451
ALAD	5438	3246	3700	3297	1614	3922	3075	2588	2436	1825	1688	2454	5387	6478	2220	3235	3530	1779	3997	4288	4417	1989	5258	2640	2495	6729	2021	6688	3882	6652
ALAS1	3260	1300	1908	3144	2481	2797	3134	2248	2663	3777	3053	2540	2352	2303	3614	4212	2926	3967	5031	2611	2079	5021	1849	2199	3581	2556	2353	2557	1880	3568
ALAS2	1	1	0	0	2	0	2	0	2	0	3	4	0	0	2	0	1	0	2	2	1	2	0	0	0	0	0	3	1	1
ALB	4	73	26	181	0	5	53	41	8	5	0	1	32	337	19	128	74	9	57	115	7	0	3230	34	5	18	5	7	17	8
ALCAM	21293	17188	18807	3803	2572	13188	23737	4890	18780	5176	774	6520	8507	13970	752	14339	12067	2139	3171	18446	29245	13173	9544	3426	9795	27423	15816	3898	9669	50606
ALDH16A1	2296	1217	1304	534	3382	2399	1292	1003	1288	1458	1111	2476	4997	2221	3616	744	698	1146	1597	5923	1366	2308	2233	3254	1321	1333	2005	1822	1759	2253
ALDH18A1	9495	3888	9496	27378	4645	10676	5280	6281	8025	9025	4222	4640	9504	21162	5902	7695	9214	9774	16296	6645	11267	9029	4280	3822	2776	9093	3739	9952	14358	7903
ALDH1A1	335	509	3607	685	1855	1822	1308	403	12994	579	578	1945	526	2358	626	7879	1870	242	17304	2266	2779	2706	2919	169	732	1397	1401	2228	241	91
ALDH1A2	8	179	229	39	208	357	220	38	5	24	108	47	142	136	32	102	186	23	52	325	406	41	611	15	3	84	83	349	17	6
ALDH1A3	361	1740	1418	915	2919	1982	2529	512	1907	1730	2736	1256	833	894	7421	1649	1571	5009	871	949	2674	2148	3225	100	144	1086	7161	1502	8098	477
ALDH1B1	2569	1007	3828	2278	5393	2803	2971	2390	1476	4044	2983	1517	4608	1596	1761	1187	3245	2527	9271	1741	5156	4194	1489	769	1772	3515	749	2822	6025	2444
ALDH1L1	4	116	85	1	323	570	478	45	6	223	158	203	4	153	14	9	35	17	4	682	5	5	537	23	1	24	20	646	436	4
ALDH1L2	476	801	2696	1193	684	2003	589	357	94	1094	2276	331	1550	608	2308	1237	2440	795	8337	643	3441	1342	1715	148	96	1530	337	1228	825	453
ALDH2	1315	3895	5356	3010	7375	14449	11602	1929	1006	2641	5074	3884	1235	14627	4818	4633	10637	2188	8937	20862	7926	2888	11779	7620	862	4499	16049	9885	5847	597
ALDH3A1	0	101	11	34	69	5	3	15	1	1183	10	3	7	21	56	57	11	5	13	6	4	34	124	3	0	6	95	7	24	1
ALDH3A2	2337	4293	6166	2419	2722	5008	4268	7985	1541	1181	1590	1738	8792	5738	4674	8278	2851	2075	5657	8744	3640	3227	3748	3264	3628	5458	6189	2411	2498	3894
ALDH3B1	319	593	739	256	1357	776	450	408	1549	292	1116	642	759	547	772	557	802	564	670	917	614	614	516	429	288	1278	718	454	1264	769
ALDH3B2	25553	11256	965	5626	235	11407	1807	6839	6560	3437	183	16605	3977	13080	766	2312	24903	546	4714	9891	5807	2621	13456	9018	18459	5889	12115	6242	5195	14705
ALDH4A1	876	2773	912	310	648	667	1073	1750	1648	690	1746	3942	7725	2315	1814	281	2457	2216	1182	3897	2773	1932	2249	1737	5384	3744	1165	5477	2916	6860
ALDH5A1	3432	854	1322	1796	1729	1032	2757	279	321	555	1018	1493	287	653	1564	1191	3593	1787	2354	1559	1240	1671	1123	657	1043	4071	1678	811	1142	3649
ALDH6A1	1755	1069	2548	477	316	1290	526	1400	573	136	201	804	1581	2653	599	1145	1859	293	640	1791	2387	873	1022	430	1167	1482	599	1590	1274	2403
ALDH7A1	6007	7141	5195	4393	5156	4604	2240	2875	9009	3239	1955	3678	5305	5314	2659	6825	5625	6770	4037	4054	4566	8465	5894	2778	5064	5961	3310	2515	3948	3338
ALDH8A1	19	30	30	67	26	49	28	80	94	5	34	61	13	13	54	14	107	16	14	36	53	7	17	23	8	92	27	1	16	26
ALDH9A1	14317	5229	14271	39409	4804	8300	6001	7894	19525	6008	3291	7916	9881	17177	6330	26074	22438	3998	17420	10058	7714	8414	6969	5807	2906	13367	9873	7281	2509	7346
ALDOA	146310	70483	31932	26964	27750	131687	47159	67628	217315	32777	43854	48729	176224	99194	39517	32800	55561	55994	109442	94950	67927	98254	37434	87379	134599	188287	81906	64564	38961	284192
ALDOB	1	6	23	11	4	7	7	6	12	2	3	3	9	4	10	9	6	7	4	11	15	5	10	2	0	8	5	4	21	6
ALDOC	319	673	359	90	423	432	966	590	5633	1091	209	917	1791	502	847	700	245	390	3667	2084	237	3646	1592	135	79	2801	931	677	105	12313
ALG1	3428	1334	1678	718	1292	1791	1971	4644	2389	1200	1657	1829	3167	1899	2026	1081	2912	1017	1998	3075	2033	3135	1460	2675	2589	3092	1759	2433	2286	1675
ALG10	521	216	597	245	239	329	314	457	278	224	52	91	270	484	339	488	711	130	445	358	467	1357	227	138	203	542	542	392	701	131
ALG10B	1469	687	1594	675	443	657	1147	1472	618	365	205	542	429	1405	801	1200	1492	423	664	1007	1602	2013	937	274	460	1647	706	912	621	613
ALG11	30	81	41	43	55	87	36	30	98	25	12	56	95	71	84	61	98	57	22	66	75	34	42	33	72	65	63	122	71	22
ALG12	1288	628	1892	1209	1328	1267	1738	1218	940	1002	2005	7598	3323	1803	2142	1182	1633	856	1881	3423	1192	1757	1913	896	1066	2736	679	870	2168	2442
ALG13	1488	920	1623	1342	786	1499	1112	1732	1601	991	676	850	1084	1354	1124	1012	1582	907	814	2339	2347	1515	1666	761	1463	1442	1469	969	1262	1236
ALG14	608	302	470	500	268	520	642	821	875	536	677	527	557	788	590	632	657	462	436	1050	838	539	467	962	439	490	396	480	728	649
ALG1L	13	87	588	58	15	18	79	611	431	116	27	442	38	1	37	258	456	6	5	8	10	270	40	6	9	287	662	18	28	19
ALG1L2	0	0	1	1	0	0	0	0	2	1	1	1	0	0	0	6	18	0	4	2	0	0	0	2	0	3	31	0	0	0
ALG2	3629	1298	3966	3576	1111	3135	3450	2954	3588	2067	1157	2121	4248	2402	1516	2660	3736	1967	4827	1542	3319	2151	1898	1268	2312	4071	2476	2421	1434	2071
ALG3	2894	1496	2027	4984	2949	2651	1784	2533	7239	4691	3832	2611	3533	1655	6345	2355	2638	4401	13384	2524	2170	4092	1714	2307	3935	3375	2946	1221	5148	3414
ALG5	2324	1128	1424	1921	929	2071	1831	2959	2518	1100	1256	1792	2079	1577	2790	1477	2221	1214	1543	2507	2271	1390	1343	1801	1357	1470	875	1328	2195	2620
ALG6	1497	561	968	4942	663	876	669	2555	2571	1153	649	851	912	2023	1950	1230	1711	1011	3108	1370	1389	2453	656	723	1155	1141	1758	1180	742	305
ALG8	5613	1516	3379	4593	2325	3268	1589	65826	3908	2401	2573	1962	3591	2025	2121	3272	1828	1110	4406	2396	4404	1474	1411	1619	3202	2602	1853	2414	5274	1763
ALG9	2143	1033	1272	1868	2332	2182	1194	1503	1547	1584	1509	1417	2029	1326	2358	2150	1669	1347	1337	1815	1743	2135	1344	1017	1203	1510	1419	1656	3267	2584
ALK	6	20	19	14	13	5	18	8	14	5	29	18	3	7	117	16	15	5	5	8	4	15	16	0	3	5	9	7	10	2
ALKBH1	660	595	988	591	390	922	527	1535	1237	243	333	479	1003	1023	440	1039	874	465	539	1161	1628	789	842	569	958	984	961	531	691	641
ALKBH2	716	347	929	2619	673	928	817	2280	1042	889	938	786	674	979	1087	593	624	1311	2554	1095	831	1317	1160	868	582	918	877	596	2939	1094
ALKBH3	1016	505	816	806	1249	1045	587	2170	870	782	575	606	991	927	924	971	1525	1705	1624	1232	982	1119	1035	799	652	784	571	978	1953	884
ALKBH4	539	554	652	1222	729	763	630	1622	767	729	728	401	1115	988	1208	519	671	1606	1162	1055	616	830	905	991	645	826	973	407	1199	963
ALKBH5	5464	3779	6084	7745	4547	7320	4586	6959	6375	4947	2981	3741	8556	5614	7412	5991	4888	7854	11315	9936	5500	8329	5698	5292	5242	8330	5144	3838	6327	14446
ALKBH6	389	222	195	413	233	261	247	414	299	220	258	249	606	162	705	208	159	213	494	998	426	473	344	476	607	285	198	157	343	722
ALKBH7	1477	517	1783	693	1116	2033	1210	1720	915	1006	847	1874	2912	2906	2229	681	892	362	1430	4752	902	938	3044	3594	1264	1005	772	927	1864	4187
ALKBH8	1219	408	1010	267	473	866	826	523	196	556	418	534	586	642	479	754	936	407	1079	814	1255	434	776	421	409	595	803	615	1100	517
ALLC	0	1	0	1	0	2	0	0	1	0	0	1	0	1	1	0	0	0	5	2	0	0	1	1	1	0	0	0	4	1
ALMS1	1116	1640	3477	4320	975	2179	1771	1769	1565	2436	1302	705	2282	3083	2221	3801	4262	1220	3990	2309	2388	6951	1645	824	1664	6048	2127	4076	2326	1218
ALMS1P	1	16	23	5	3	11	10	15	8	5	6	9	15	18	16	1	52	3	14	97	21	21	18	8	5	35	16	58	9	9
ALOX12	3	8	10	8	31	6	4	19	3	320	9	1	10	8	10	4	7	7	22	23	8	6	22	9	5	5	12	5	14	12
ALOX12B	0	2	0	0	2	0	2	19	5	3	2	0	1	0	21	12	0	1	199	1	0	5	2	0	3	12	63	0	111	182
ALOX12P2	80	32	6	0	334	1	13	180	76	103	65	37	222	8	151	74	152	29	148	13	5	62	86	18	0	123	50	5	231	160
ALOX15	2	245	9	1	11	4	7	16	6	14	4	61	48	13	165	227	253	0	11	71	6	16	20	8	66	142	67	5	23	0
ALOX15B	939	31008	4620	73	140	511	126	1982	9997	21	132	225	60	1081	38	6176	160	380	15	1257	2581	6487	351	241	39	303	322	117	5	135
ALOX5	990	944	1155	420	3131	4977	1015	316	215	451	1062	492	704	2179	1011	1579	1018	946	1728	2200	1409	1933	927	2523	352	1066	2774	628	6470	302
ALOX5AP	437	490	1541	447	1623	2560	1037	383	377	318	713	424	838	1094	688	1268	830	1826	1322	1772	1832	2390	640	2267	326	896	2383	633	762	266
ALOXE3	44	12	26	0	3	28	19	100	1	17	14	14	58	16	45	7	29	14	426	9	40	16	45	14	9	225	57	18	72	1659
ALPI	0	0	0	0	0	0	0	0	0	0	0	2	0	0	0	0	0	0	0	0	0	0	0	0	0	1	0	0	0	0
ALPK1	714	1471	2453	2333	1534	2848	2045	2310	3235	547	812	373	725	2654	1419	1393	2688	590	5694	2018	1825	1201	2010	836	1161	2315	5302	1051	936	257
ALPK2	51	56	112	114	178	104	69	44	73	113	73	64	62	17	32	174	370	127	99	183	210	230	60	24	18	101	122	57	21	57
ALPK3	158	541	739	143	259	1283	663	240	245	180	271	362	303	569	614	385	412	383	140	295	437	892	1063	173	70	494	547	359	253	444
ALPL	674	2377	626	581	3433	790	600	590	276	498	935	1199	267	911	1920	348	524	1077	469	1427	199	854	1882	1146	75	131	1111	492	1541	182
ALPP	0	0	0	2	2	0	0	0	0	1	1	0	0	0	0	11	0	1	0	0	0	0	0	0	1	0	0	0	1	0
ALPPL2	0	0	0	0	0	0	0	0	0	0	0	0	0	0	0	44	0	0	0	0	0	0	0	0	5	0	0	0	0	0
ALS2	990	1205	2770	1315	1349	1704	1614	2687	937	1975	381	736	1514	2375	1059	1990	3040	1023	1213	1674	2178	2504	1498	529	1530	3983	1806	1824	1826	1077
ALS2CL	1102	529	226	234	414	261	545	296	267	601	1156	268	278	270	698	356	519	120	1092	732	324	262	1293	563	57	558	1840	284	187	285
ALS2CR11	6	11	34	38	5	13	16	5	13	3	6	4	14	2	19	64	82	4	0	11	10	8	11	3	5	24	1	51	2	3
ALS2CR12	1	3	7	2	9	10	19	13	0	1	1	3	30	4	1	52	23	1	1	34	15	2	12	5	12	9	5	2	3	4
ALS2CR4	464	1591	2656	2578	1142	1378	1190	2424	1140	1850	586	941	1346	2929	2904	1554	2762	1546	1370	1686	1602	2682	3746	513	1551	1755	1982	2009	2283	1058
ALS2CR8	176	478	626	133	294	457	524	343	275	155	122	135	313	491	322	294	456	96	114	599	812	282	691	131	153	618	644	435	382	355
ALX1	2	0	1	0	0	5	1	0	0	62	3	4	0	4	0	2	8	0	1	8	13	1	3	0	2	3	5	0	0	1
ALX3	11	56	34	491	197	36	52	47	37	37	18	31	57	66	398	80	63	420	120	86	28	36	93	30	24	44	146	37	513	96
ALX4	0	67	48	0	27	8	4	3	0	0	2	4	6	45	3	1	9	2	42	6	4	1	208	0	0	30	107	29	0	0
AMAC1	0	0	0	0	0	0	0	0	0	0	1	0	0	0	2	0	1	0	0	0	0	0	0	0	0	2	0	0	0	1
AMAC1L2	1	1	3	4	3	7	4	5	0	1	3	1	0	0	4	1	2	3	0	7	4	5	2	0	1	2	1	0	0	1
AMAC1L3	0	1	1	0	1	0	3	1	1	0	0	1	0	0	1	1	8	0	0	3	0	1	2	0	1	1	3	0	2	4
AMACR	1591	912	1264	855	385	1338	1632	1085	2390	565	336	1477	1518	2212	586	1339	1540	527	677	1200	2484	1327	803	715	1725	1594	913	684	4094	1146
AMBN	0	0	0	6	0	0	0	1	0	0	1	0	0	0	0	0	0	0	3	1	1	1	0	1	0	0	0	0	1	0
AMBP	2	95	4	1	1	11	10	693	3	2	0	12974	2	31	6	10	137	2	0	65	8	15	43	10	1817	284	1	577	5	1
AMBRA1	2978	2222	2415	3261	2665	3238	1492	3418	1792	2337	1532	1514	3172	3042	2271	2842	3387	3896	3926	3190	2352	3505	3175	1248	1625	2723	2040	2918	2770	3588
AMD1	2361	2892	3187	9882	11159	3735	3006	6095	6287	9916	12001	1925	1949	2767	6981	12019	4070	11774	6571	2656	3076	11186	3120	1078	2785	7987	6310	2349	7405	1781
AMDHD1	14	30	33	5	10	37	123	88	10	2	8	36	5	148	17	43	28	6	3	18	109	26	42	34	152	32	75	20	1	13
AMDHD2	604	520	693	151	1337	622	598	1226	591	663	660	440	956	775	1011	190	439	460	756	2873	384	523	1305	1368	702	989	2129	940	2343	1054
AMELX	0	0	0	0	0	0	0	0	0	0	0	0	0	0	0	0	0	0	0	0	0	0	0	0	0	0	0	1	0	0
AMFR	10802	6420	9521	3661	3495	7379	10096	10103	5860	3708	4594	13650	26855	9896	4400	5137	10997	5710	11936	12342	8674	6182	6866	4861	13022	16424	8850	5959	10743	26666
AMH	72	3	12	10	0	116	6	46	218	93	29	4	19	42	34	26	64	3	1	15	1	174	34	49	83	2	1	66	114	79
AMHR2	3	2	14	2	0	5	2	9	1	0	0	2	4	0	4	0	1	3	0	16	2	11	1	0	4	3	0	6	0	1
AMICA1	47	251	395	207	1879	1039	290	125	289	72	533	759	158	433	658	1135	577	580	303	1364	239	737	546	296	458	217	1629	438	100	51
AMIGO1	208	240	237	123	325	227	356	137	132	77	118	241	384	221	481	290	298	172	168	160	218	384	349	212	31	624	403	224	292	687
AMIGO2	278	2751	3216	810	718	1088	2232	2463	227	1043	418	1432	30257	2314	484	698	3780	1401	175	1155	3317	1007	4267	577	526	37111	282	975	102	101
AMIGO3	307	210	125	183	254	268	234	301	1086	652	831	356	861	235	451	377	263	665	83	265	180	513	332	266	752	320	175	102	483	414
AMMECR1	788	751	646	2081	570	848	485	1226	5035	3569	720	614	1584	1903	1522	2698	1072	1457	1687	1083	1103	5840	607	265	3501	1868	5872	1324	1062	272
AMMECR1L	1169	1599	3490	1921	1831	3007	2419	4473	1496	2695	927	1336	2769	2580	1856	2645	3032	1779	1943	2501	2661	2943	2051	752	2824	5125	3123	2410	2558	1852
AMN	0	0	1	17	12	1	1	16	1	14	3	1	1	2	7	5	0	4	1	3	0	8	10	7	7	3	29	5	0	4
AMN1	628	256	904	1077	674	427	632	868	483	391	195	724	486	578	454	278	1020	280	435	931	736	904	511	428	378	1689	314	276	284	786
AMOT	5569	1308	2629	2801	2008	613	506	1111	18952	4847	601	359	3989	1886	2661	1852	4069	1233	2808	1468	1511	8826	1711	792	621	4338	2507	3686	3279	819
AMOTL1	458	3353	6670	2794	5296	7215	2396	1497	200	3807	3708	1592	2158	5123	3809	14704	2959	2634	4292	1522	3373	4539	7510	358	249	3161	4201	3267	7393	780
AMOTL2	2021	3245	4122	465	5620	5890	3308	3970	2401	4097	4000	1990	8885	4369	5910	2500	2766	2501	4645	9210	5681	3498	5186	892	775	5204	2538	3881	786	2714
AMPD1	11	1	58	5	56	2	0	0	3	4	45	5	11	8	8	51	124	5	1	28	38	7	145	9	2	5	41	23	2	0
AMPD2	1305	1242	1933	1405	2186	1674	1327	1742	1550	2178	2236	1248	1834	2229	3858	1816	1860	4590	5847	3327	1766	1764	2821	1419	573	2080	2866	1397	2958	4107
AMPD3	814	423	502	442	1205	1101	559	267	576	483	575	604	1070	662	684	1906	1316	701	1074	941	716	1657	509	349	296	673	1412	762	219	1427
AMPH	66	274	845	17	53	217	90	97	102	60	22	138	5202	314	55	39	265	70	58	220	613	184	324	44	33	899	35	232	20	24
AMT	37	203	78	133	253	154	277	186	133	122	317	47	50	120	519	297	113	79	116	824	128	93	764	213	67	61	205	105	95	1377
AMTN	0	0	0	221	13	2	2	0	56	12	0	1	0	0	4	1	7	6	645	0	0	4	0	0	0	1	672	0	9	10
AMY1A	0	3	4	1061	2	8	10	7	33	312	431	79	2	5	250	5	12	166	1731	21	5	19	14	4	1	3	810	7	777	3
AMY2A	0	2	0	22	0	5	6	5	19	6	7	585	0	0	19	1	1	3	20	13	3	2	10	1	1	0	14	6	25	3
AMY2B	65	411	279	483	224	412	771	608	1319	44	228	300	108	140	1232	192	761	112	226	1299	679	75	1314	54	49	90	1248	139	116	112
AMZ1	5	149	25	18	29	85	18	70	3	31	27	47	416	24	28	186	40	25	31	94	56	50	5	44	242	495	39	237	4	14
AMZ2	4029	2721	5740	6471	3250	4222	5198	9520	4666	3289	2831	3934	12381	2317	4181	3256	9290	3325	6229	5866	7821	4224	2730	3102	15481	8235	4073	2298	6896	4611
AMZ2P1	410	235	501	1485	368	450	698	987	654	374	360	2784	1874	330	510	395	1272	203	599	1503	1041	553	528	339	2570	1204	296	337	387	472
ANAPC1	1203	1531	2424	1150	1705	1832	1442	2093	630	2108	749	452	2212	2292	1021	3071	2832	1648	1674	1254	2077	3776	1657	415	1630	4359	2579	2484	1296	1829
ANAPC10	233	233	340	355	177	330	339	705	560	284	208	275	319	405	206	346	479	387	1658	366	460	537	265	212	257	518	478	331	185	270
ANAPC11	3998	2238	2258	4977	3506	3059	2840	4283	3213	4771	2708	6554	4845	1686	6167	2262	2163	3915	5688	6433	3653	2490	2453	5716	5900	4103	2463	1554	6513	4376
ANAPC13	3948	1969	4443	2565	1328	3647	2776	3679	8207	1551	1996	3763	4642	4500	2327	3426	5409	1912	2691	5973	3872	3849	1998	2029	4648	4352	3669	2699	1771	4586
ANAPC16	4262	4207	7707	5362	3859	5866	5022	10051	9034	3599	3789	4088	4082	9929	5140	4277	5195	4186	6438	9638	8057	7312	6460	4961	2760	11196	5738	5461	6252	6974
ANAPC2	1922	1472	1398	4839	1392	1933	1491	2491	1667	799	904	1392	3004	1813	2247	1546	1914	1220	1872	5687	1726	1782	2980	2723	2487	1631	1530	2155	2987	2746
ANAPC4	614	888	1697	1283	907	1253	1021	2143	1412	927	671	504	1254	1256	1062	1117	1279	1231	4711	1850	2012	1278	1565	870	707	1643	1950	796	935	708
ANAPC5	4155	3555	6575	18080	8784	6504	5983	10821	6816	4849	7730	5022	8095	5816	7366	9870	8598	6021	11087	8795	8833	10715	7012	5596	4967	8080	6366	4749	10069	6584
ANAPC7	2103	1528	3024	9532	2077	3158	2203	6188	3037	3027	2745	2518	3782	3381	3433	5536	4813	2981	5905	3389	4021	5474	2142	2534	2787	5949	4767	3323	4619	2038
ANG	688	628	2001	310	353	757	1515	1701	2745	263	593	1857	365	1472	913	209	567	280	722	1987	631	1350	1019	919	143	581	298	589	340	1280
ANGEL1	825	1728	1970	588	1373	2110	976	3141	1209	650	727	1163	1938	923	1880	2371	1510	987	1383	1996	2562	1754	1622	744	1406	3388	1867	1087	1597	1691
ANGEL2	4015	1467	3894	3911	1302	2376	1941	2459	2422	1485	1055	1317	2643	3188	1494	2123	4408	1112	1796	1877	2874	3166	1906	1835	1042	5668	2151	2940	1560	1280
ANGPT1	78	141	178	73	127	331	424	77	43	51	79	251	109	265	110	1275	218	106	360	372	186	81	298	9	34	107	349	517	142	46
ANGPT2	828	371	1592	1063	460	1592	1494	745	723	415	428	800	730	1676	561	673	580	500	465	848	1009	1130	604	162	306	1188	326	565	263	1645
ANGPT4	0	0	5	1	3	4	4	0	1	0	0	7	9	8	1	0	3	0	1	3	10	7	11	0	0	6	2	4	4	2
ANGPTL1	66	58	245	73	146	309	155	36	16	20	53	92	143	307	67	53	163	87	14	228	405	101	571	15	14	152	30	428	14	6
ANGPTL2	1972	2597	9435	1408	3383	7226	4048	2885	642	2050	2239	2751	4545	2932	2906	1921	4947	3714	1348	6354	10864	7278	8967	958	747	6291	1750	6954	1008	2931
ANGPTL3	1	0	2	7	0	0	0	1	2	3	1	0	2	1	0	7	0	3	0	0	3	1	5	0	1	0	2	1	1	1
ANGPTL4	104	466	300	190	2009	2117	1503	334	1742	1119	1616	901	296	171	277	71	440	507	11048	2240	58	1752	2269	176	524	107	1588	1540	145	1388
ANGPTL5	8	0	0	0	3	5	12	2	2	1	2	0	2	32	1	1	6	0	1	12	9	0	5	5	3	1	0	4	1	6
ANGPTL6	2	4	10	4	60	39	5	3	13	4	9	45	15	42	20	14	5	4	9	123	17	15	31	15	17	7	26	9	5	20
ANGPTL7	1	230	3	0	0	5	20	3	0	1	11	3	0	21	0	2	0	0	0	2	2	0	72	0	0	0	1	29	0	1
ANK1	7	5	23	21	110	115	27	15	23	255	203	129	36	30	133	803	29	24	148	83	16	177	58	19	23	89	40	51	155	4167
ANK2	132	414	1333	143	853	2139	1077	213	64	422	359	770	479	1524	538	1668	994	279	2323	1354	863	600	1546	166	62	953	166	1162	307	155
ANK3	13172	2360	7061	3864	1608	3498	2163	5102	3557	1846	1164	848	2600	5753	1902	3945	4703	2496	6215	3657	8723	3461	2568	909	461	5242	4840	3748	5020	283
ANKAR	28	53	149	33	42	93	61	94	12	69	17	18	65	132	27	52	86	32	144	97	120	49	156	24	41	99	47	45	216	59
ANKDD1A	34	89	191	71	1142	263	237	121	111	78	169	134	94	112	101	191	171	184	95	486	202	133	364	95	92	193	320	226	121	60
ANKFN1	5	3	3	0	2	2	0	0	0	1	0	0	0	106	0	3	13	0	30	7	0	16	115	0	0	121	0	30	2	34
ANKFY1	3928	3429	5927	3248	5076	4120	3004	4570	2833	3011	1616	1741	5330	4790	3476	6417	5289	2546	7301	4044	5581	7100	5051	2147	2913	7890	5212	3983	5360	3127
ANKH	6264	4406	5358	4330	4422	7058	6842	3723	329	12026	4084	2620	4053	4620	4629	2609	5089	6850	13783	2844	8056	4961	5331	1170	738	6000	3754	2474	4953	7221
ANKHD1	5313	4635	8358	5127	5480	7372	4395	6941	7066	4069	2088	1864	7604	5112	3226	12319	8672	4494	11917	6262	7142	16908	6111	1894	4020	13557	7134	7369	2521	3910
ANKHD1-EIF4EBP3	5467	3835	2333	1158	2207	5316	3667	2306	2627	1314	1066	2210	4521	3393	555	2612	6715	985	5366	2705	4591	3190	2244	1524	2137	3269	4362	2096	1520	4818
ANKIB1	2733	3705	6291	4064	2903	4230	3134	7960	3668	4311	3294	1580	5850	4777	3733	6547	6857	4061	7000	3723	7424	6414	2882	827	3253	13328	4960	3006	4233	1925
ANKK1	35	27	19	52	21	34	73	42	7	2	8	43	5	30	16	5	64	8	13	234	72	9	189	5	17	32	348	61	85	900
ANKLE1	9	21	4	340	69	21	15	29	39	45	45	25	4	6	125	222	51	147	39	20	10	154	62	8	21	9	22	18	92	16
ANKLE2	3751	2385	4728	4366	7760	4846	4780	8478	4351	4162	3364	2351	4845	2783	5151	6109	4020	4201	11205	5524	6068	7731	4404	2758	2557	10307	6529	3741	3307	4102
ANKMY1	716	402	527	241	397	888	470	735	262	270	146	307	945	777	507	282	539	172	456	1150	439	447	1139	953	1397	614	745	723	311	1297
ANKMY2	661	1006	1574	336	504	1293	951	552	1124	1017	387	667	1000	2552	529	1652	2185	749	1639	1163	1318	902	1403	735	568	2552	1111	1138	760	890
ANKRA2	1935	672	896	490	371	945	848	1427	785	479	272	545	1023	935	390	923	1145	343	482	1758	1209	542	805	552	691	1684	926	745	285	724
ANKRD1	1	9	7	5	173	2	4	137	2	474	0	3	22	1	5	6	17	41	33	5	43	43	2	0	2	23	1	6	21	4
ANKRD10	3415	4475	3586	8025	3959	6158	3571	3758	5982	3331	6136	2929	3221	3559	8612	3785	5905	5586	2432	8447	6623	2581	4987	3294	1555	3211	2444	2335	2860	2308
ANKRD11	2900	4596	4123	5950	11202	5644	3530	3917	3275	4462	4752	3160	7502	4380	10648	4759	7778	15938	10617	6221	3531	6049	8518	1596	4587	5508	9063	3653	4543	8396
ANKRD12	3980	2862	4213	2758	2861	3056	3967	2786	5495	2470	1806	1630	2960	3096	2255	5377	3940	1826	2450	3830	5978	4425	3765	1086	2117	8059	3422	2653	778	2175
ANKRD13A	1455	1838	3709	5177	2392	4283	2870	5775	2156	2481	2069	1830	3067	2650	3302	5696	2941	2610	3813	3259	4106	5176	3264	1021	1232	4949	3458	2134	2687	1749
ANKRD13B	422	231	447	1417	1421	403	1247	815	64	2370	328	248	859	225	1528	185	277	1391	1112	1027	584	371	642	251	894	428	245	453	2367	1870
ANKRD13C	1628	1200	3611	1744	847	1457	1885	1642	2655	1535	870	963	1779	2173	1652	2116	2562	1163	2905	1872	2671	2023	1634	610	1498	2097	2002	1189	650	1092
ANKRD13D	1568	903	915	2460	1876	1403	879	2788	1887	2514	2205	1693	3802	1096	2666	1132	1885	2157	2057	4335	1047	1130	1999	2759	1432	3518	4356	1274	2097	4729
ANKRD16	519	292	590	900	805	432	488	936	266	1097	503	256	912	787	1146	307	711	727	1415	637	478	631	764	703	250	767	297	399	1402	493
ANKRD17	4035	7134	10370	16572	3924	7886	6718	7029	6575	4560	4215	2939	8095	10158	6705	8748	15051	5354	10762	7019	10501	8960	6399	1688	5821	18679	6155	7585	8513	4931
ANKRD19	83	147	126	146	83	142	140	121	394	83	101	107	243	145	163	138	111	153	150	206	85	56	105	56	179	105	386	153	233	119
ANKRD2	1	2	22	0	4	3	2	6	0	2	3	19	37	6	3	1	3	18	40	9	13	1	5	4	2	1	1	9	1	9
ANKRD20A3	4	15	12	81	49	9	41	17	1	7	5	8	2	14	21	22	31	10	45	52	26	4	49	5	37	18	2	14	4	8
ANKRD20A4	0	4	1	8	0	2	3	0	0	5	3	7	0	1	1	6	4	2	7	0	22	1	7	13	23	12	0	0	0	1
ANKRD20B	8	10	3	30	16	8	40	10	1	4	6	2	1	18	9	66	53	6	22	19	22	8	16	4	29	128	0	6	7	8
ANKRD22	47	297	762	216	542	781	988	382	785	277	335	2157	294	341	198	557	501	668	738	856	463	732	138	225	313	1352	4478	1615	1292	26
ANKRD23	32	78	61	240	113	63	123	114	117	100	128	340	120	60	163	81	144	57	188	234	129	160	224	129	514	162	247	64	92	124
ANKRD24	36	67	69	9	47	53	110	91	1	6	57	61	111	48	58	3	112	18	83	199	78	6	189	90	78	10	23	14	63	517
ANKRD26	557	670	929	788	415	810	492	1772	364	1310	661	262	743	1124	1022	1116	1523	745	977	646	1101	1494	620	179	637	895	528	715	1114	463
ANKRD26P1	0	0	0	2	3	1	0	0	0	1	1	3	2	0	1	0	4	1	3	0	1	0	3	0	1	3	0	0	3	0
ANKRD27	2388	1409	2777	13149	1619	2454	2624	2811	999	3636	1558	1148	1807	2166	3648	4941	2218	2904	4964	2180	2336	3643	2044	540	2658	4463	2851	1753	3025	1500
ANKRD28	2639	2773	4995	9454	3766	4106	3767	4683	2500	3052	2626	1430	4059	3716	2623	4186	4531	3271	6882	7138	6094	3182	2840	1033	2828	5922	2269	2923	3381	1454
ANKRD29	62	141	417	103	148	181	712	57	27	33	42	518	51	218	87	91	86	34	61	252	740	84	575	26	69	103	266	186	31	322
ANKRD30A	356	1840	1429	0	0	2095	11	2800	861	0	0	1342	1071	3257	0	1	6053	4	0	6663	4565	5	1675	680	1620	0	7	4073	0	1931
ANKRD30B	269	120	403	0	5	82	490	391	1021	283	0	3003	2	324	1	15	1438	3	0	656	427	4	100	153	1914	445	0	629	13	491
ANKRD31	1	6	11	0	0	4	4	8	2	9	0	0	6	4	0	1	7	0	4	2	14	1	8	0	5	62	5	6	2	5
ANKRD32	712	372	612	702	522	527	407	513	822	334	139	317	1124	455	164	1318	768	383	477	431	1086	860	362	189	853	1073	622	541	250	240
ANKRD33	0	0	1	0	0	0	2	0	0	1	0	0	0	4	0	43	0	0	0	1	0	2	2	0	0	1	0	0	0	2
ANKRD34A	27	47	54	22	46	40	23	28	77	20	112	77	34	40	71	50	52	45	64	67	35	258	79	29	355	45	76	64	51	16
ANKRD34B	1	2	1	69	0	11	0	2	407	30	1	7	3	1	1	60	61	0	13	0	4	5	7	4	7	4	169	3	24	0
ANKRD34C	1	2	1	0	1	2	1	0	0	2	5	0	0	13	1	2	1	1	1	0	1	0	1	4	0	0	3	3	0	0
ANKRD35	19	158	132	19	75	105	109	58	24	141	484	69	74	208	1151	528	86	1326	40	275	99	242	879	68	10	90	486	167	37	83
ANKRD36	95	279	426	1267	494	435	659	908	291	282	693	203	339	442	591	580	587	250	302	1049	972	333	781	229	401	775	337	268	210	145
ANKRD36B	23	52	48	222	139	152	60	148	44	69	79	28	140	135	31	102	124	60	94	189	208	121	173	17	120	177	38	73	15	21
ANKRD36BP1	245	239	533	682	521	343	159	107	73	690	140	58	305	397	337	739	720	215	829	101	403	809	263	5	42	774	627	433	245	63
ANKRD37	169	166	164	327	195	171	135	299	1917	158	139	160	436	269	123	277	343	162	353	500	285	396	213	225	257	384	400	156	107	1438
ANKRD39	298	156	344	786	523	335	379	720	237	779	746	872	1027	395	533	374	331	339	545	810	218	816	415	730	861	595	628	311	273	904
ANKRD40	2745	2396	6038	2557	3176	4537	4938	7662	7506	1710	1687	2428	2111	2541	2929	3248	4363	2913	4553	4049	6445	3406	3805	2172	8783	6474	2983	2874	1345	3879
ANKRD42	1972	706	1078	280	302	1242	988	769	450	639	259	438	1899	740	277	876	1131	277	1271	1406	1467	518	682	1195	498	907	503	753	436	859
ANKRD43	38	169	187	291	121	3651	285	54	40	53	11	32	6	5341	9	586	81	13	20	1833	498	33	1772	1766	25	434	23	1093	4	317
ANKRD44	43	142	362	133	543	477	154	42	35	28	80	90	116	244	120	906	389	115	283	184	159	321	158	15	74	385	222	291	38	199
ANKRD45	3	25	26	224	12	26	20	10	26	7	31	17	14	29	32	143	18	23	64	9	23	81	46	0	10	35	7	14	8	6
ANKRD46	1286	1149	1178	2481	632	1095	1216	1931	1066	1125	496	1864	1756	1436	1920	1933	1180	515	856	1107	1692	1097	960	437	1002	3491	1929	765	796	1472
ANKRD49	767	650	1075	636	826	1090	659	711	941	564	630	650	754	485	826	1464	995	342	1350	1385	1873	878	826	438	621	861	897	675	1246	572
ANKRD5	1125	362	1010	1309	153	1202	1251	1298	789	735	97	598	1703	944	638	691	2577	128	1045	937	1056	1334	362	178	2516	2034	1431	746	393	1570
ANKRD50	1330	5501	9139	1920	1449	5270	2420	4714	4464	1632	953	1292	11938	6679	2655	5389	12031	1568	3511	5067	7899	4668	2753	724	3314	8922	3379	4167	1130	1457
ANKRD52	3593	4163	3351	1692	2958	3729	3267	4047	1474	2984	1436	1879	7650	3004	3554	5334	6207	4702	13246	3245	3545	3741	3651	1588	2101	10833	4630	4406	2381	5299
ANKRD53	5	11	31	139	52	75	29	20	3	48	38	27	12	32	32	9	27	66	6	48	20	10	151	12	2	36	12	32	435	14
ANKRD54	839	864	942	2444	963	1055	1232	963	1700	1196	1278	630	2244	1208	1504	1017	1153	2328	2659	1993	968	957	1219	1350	1628	2194	1430	745	1255	1662
ANKRD55	7	0	4	8	35	54	11	1	6	0	15	6	4	11	14	23	7	13	2	11	7	9	14	28	5	5	15	13	4	0
ANKRD56	456	228	176	118	33	201	216	34	254	777	106	19	79	421	143	194	518	7	497	160	83	200	174	29	22	488	468	126	46	156
ANKRD57	1057	1487	2728	1138	1172	1578	1565	2291	915	2040	809	477	1509	5072	1046	1382	1650	725	997	2206	5899	1815	2589	662	1618	3287	3939	2054	711	1715
ANKRD58	50	9	31	12	180	90	34	19	22	39	74	82	33	60	76	69	57	26	42	128	21	70	39	67	63	47	124	20	56	43
ANKRD6	197	436	1079	912	1230	677	449	289	360	737	382	278	533	1223	1081	333	713	1142	789	608	1204	853	1181	136	169	1447	187	442	796	147
ANKRD7	0	3	1	7	13	0	0	275	0	2	7	0	14	2	1	0	0	18	13	0	4	2	5	0	0	7	3	0	23	1
ANKRD9	64	129	86	106	203	188	118	96	374	183	194	78	367	109	180	83	110	187	205	516	147	176	351	552	279	118	519	116	427	371
ANKS1A	2976	2103	3192	8661	2989	2544	1233	3467	1789	3567	1225	1692	3004	2980	3904	3680	4440	3589	4179	2787	2804	6969	4625	934	2035	3230	3031	2993	4361	3088
ANKS1B	306	404	644	194	175	182	378	1504	83	125	41	80	382	510	148	252	945	221	381	460	455	295	201	83	156	437	22	446	54	1816
ANKS3	538	545	401	371	918	717	674	1828	596	467	736	291	627	535	1801	284	718	398	885	3102	750	528	1530	1652	677	689	970	598	1425	859
ANKS4B	0	1	1	0	0	3	0	1	46	1	0	0	1	2	1	35	4	1	2	1	4	1048	0	0	0	0	1	0	5	0
ANKS6	65	122	733	2912	1374	510	310	318	765	859	696	998	147	218	3116	1802	316	3285	4036	336	440	1687	655	108	73	492	172	266	41	87
ANKZF1	1081	1163	1016	1401	1386	1182	1182	2447	1948	1678	841	485	1481	1329	2641	1702	1821	1533	1118	3629	1295	2590	2567	1785	1604	1423	4104	1115	2401	2086
ANLN	1678	1074	505	4412	3574	869	600	3610	2155	6099	4078	1091	2576	3404	3205	8117	1774	3873	7502	1070	896	5207	217	249	2519	6341	5387	3095	3003	369
ANO1	2531	8300	11308	2600	2964	13625	5632	72641	215	5357	1935	6274	5419	21654	5581	3131	9690	5694	4334	13076	6173	3705	26867	4999	478	26818	7521	10311	10676	1391
ANO10	2072	1828	2051	1974	3085	2818	1640	1536	2591	4012	2553	2534	5212	3057	2398	3243	5669	1501	2449	1581	2068	2956	1663	1785	2227	2563	1790	2025	2000	2480
ANO2	309	99	92	645	15	32	29	877	7	1	307	49	10	34	415	145	63	11	2	137	38	47	58	13	8	247	17	47	28	42
ANO3	57	5	4	21	10	27	626	3	28	314	62	15	2	3	2	235	6	2	7	13	1	4	24	0	329	1887	19	25	26	2
ANO4	0	6	20	20	4	4	7	1	3	10	13	2	2	30	5	4	2	2	9	5	6	21	6	0	9	6	1	27	8	594
ANO5	243	293	20	3	108	430	46	1470	486	55	5	440	86	36	6	8	38	14	1	106	478	5	54	20	148	196	6	239	47	286
ANO6	11740	4873	13007	4444	3403	8172	6836	6605	2276	3352	2482	2792	9005	6340	3286	6247	10890	4759	6268	6431	8075	12262	6671	1265	1132	11900	5210	8228	2069	3372
ANO7	45	15	1043	76	29	37	119	34	22	45	137	47	56	42	74	49	72	100	166	53	51	351	82	67	60	129	53	26	127	63
ANO8	1086	634	434	1258	1865	581	751	669	1665	1221	398	519	1190	545	1572	764	938	762	565	1843	523	1104	1791	490	697	657	692	555	1535	2339
ANO9	1517	309	372	331	414	247	313	1004	311	979	753	366	1082	466	1265	301	1241	130	2077	1943	661	102	724	1673	417	276	423	442	292	787
ANP32A	7049	5979	11043	11065	7941	5221	7415	7638	14018	6027	5988	8637	8762	6472	13704	6266	11222	12283	6691	10611	7224	9617	5752	8868	10390	8763	11201	5502	6395	7693
ANP32B	9295	3907	7710	34678	6865	9902	6530	16158	18175	9671	7617	6851	10653	12669	12868	10614	9643	34073	22163	6386	6455	9588	6504	5291	8970	8390	12725	10481	501	6892
ANP32C	2	2	7	1	9	3	2	0	7	0	9	2	4	5	6	1	7	7	5	0	3	5	2	8	5	7	12	2	5	19
ANP32D	0	0	0	0	1	0	0	0	0	0	1	0	0	0	1	1	1	1	0	4	1	0	0	0	0	3	1	0	1	2
ANP32E	648	1296	3293	26261	4762	2939	1919	6125	12931	11478	5334	2413	5290	2955	20188	8081	2416	13590	10359	2168	2820	6554	2145	1687	1199	9434	8676	4145	5396	820
ANPEP	1113	3007	3198	963	1327	18750	1270	942	502	1520	18025	937	4847	966	1061	28501	902	7482	2646	1224	48429	2535	10703	791	466	4280	2673	1488	3237	790
ANTXR1	5001	11260	31969	9287	6666	16615	12845	8038	6501	8765	5908	4037	17170	17734	7189	8829	19531	7559	3562	7591	48689	25237	14382	3538	1104	20419	13923	10152	2928	4130
ANTXR2	1176	1213	4695	1651	2462	2713	1779	1565	657	1747	1208	1580	1249	3620	1371	2219	2216	1334	2286	2840	3636	3063	3400	370	356	3275	1998	2362	325	2040
ANTXRL	25	2	0	0	1	0	0	0	0	1	3	0	0	3	580	0	0	7	73	0	1	0	4	0	0	0	3	1	251	0
ANUBL1	645	523	1100	629	402	560	595	1917	266	177	102	186	199	1063	155	386	299	235	423	866	1210	559	386	223	163	957	275	358	709	316
ANXA1	1893	4604	6600	4227	6803	14512	13756	5065	15994	27407	10924	5792	5662	6971	10337	10096	6887	13746	65784	9281	10155	10898	14348	1959	1539	6388	31894	8576	24155	1554
ANXA10	1	1	0	0	1	0	0	1	4	1	0	0	0	3	0	0	3	0	0	5	0	3	0	0	5	0	0	0	2	0
ANXA11	11963	5272	11308	2975	8369	11616	10499	14925	12758	8081	9681	12875	8963	14159	4456	3771	5969	6763	16653	12312	8642	12869	9418	8235	7353	11402	6372	7645	8232	13191
ANXA13	219	6	25	2	11	16	9	1	10	6	8	9	8	73	22	12	6	11	0	23	22	4	16	0	1	14	5	6	0	2
ANXA2	33609	32469	43022	12754	13536	34567	33666	38435	77793	48206	54964	45264	52826	27647	29385	59544	63637	63064	55569	37389	51805	68988	21808	27522	8682	37775	161225	32118	25592	26074
ANXA2P1	178	104	256	64	87	122	159	192	450	251	248	147	323	136	146	365	384	362	292	149	328	252	75	66	40	182	857	166	195	277
ANXA2P2	11392	11713	14856	3835	4810	11425	10391	10885	21653	14875	16119	12794	16101	9255	10214	21199	22151	20339	19830	12202	18441	23681	7868	7581	2383	13822	46041	10737	8219	10590
ANXA2P3	9	14	7	2	14	5	18	10	17	3	29	13	14	8	15	21	30	23	9	8	18	15	7	17	1	15	58	10	19	129
ANXA3	368	1036	1735	1148	1121	1466	516	3129	6890	2735	3652	482	607	1686	3611	2796	2804	2425	5191	1773	745	1921	3322	473	16	1238	1168	927	1894	14
ANXA4	4841	3141	5377	5184	2676	5680	3907	3765	5873	4798	3265	2526	5744	5238	7697	4920	5614	3445	7876	5037	5959	8560	4353	2856	2409	5520	6711	4215	4489	2758
ANXA5	15422	9448	34860	14287	11147	33940	18884	25873	46955	13908	14778	16345	25746	19469	22674	18355	28432	17807	44644	22111	27435	32556	12892	9523	11179	16762	15441	15772	7463	13576
ANXA6	12288	13521	16966	8131	10360	25648	19501	22201	3437	14523	10360	14945	19651	17369	11854	6116	13129	14724	21027	30841	19573	13871	13074	10451	18872	24598	4846	25746	5077	47413
ANXA7	8489	5451	9850	5929	5917	7027	9074	13013	17971	8448	6186	6874	10107	14889	5314	8934	7873	6053	12524	11014	12553	14659	7294	6056	6411	23752	9377	7517	8978	8617
ANXA8	12	533	638	376	279	87	985	1479	1	2370	906	99	683	1474	2321	70	592	1748	18869	126	630	1108	895	10	23	1449	13263	145	2974	0
ANXA8L1	0	0	0	0	0	0	0	0	0	11	0	0	0	0	3	0	0	9	11	0	0	0	0	0	0	0	2	0	0	0
ANXA8L2	1	179	334	93	90	54	358	460	0	1065	130	21	247	740	1250	30	237	717	13116	40	241	355	511	2	2	488	8300	74	1115	1
ANXA9	1833	1353	5644	52	141	1203	2234	5559	40	122	43	3695	6557	2388	329	201	2440	70	392	2381	2321	55	414	3992	462	5999	266	6839	48	2173
AOAH	99	94	621	59	1564	1334	207	121	110	77	372	358	152	561	374	1382	693	367	365	766	256	512	304	257	319	588	916	349	58	88
AOC2	8	19	21	32	43	92	219	51	16	8	133	87	22	22	27	12	102	17	68	137	46	45	79	10	61	27	21	59	43	44
AOC3	1523	994	2946	311	3615	10760	9770	1345	186	363	2107	5344	1775	2938	1725	540	2950	1134	224	8474	2266	1538	8170	453	541	1200	794	9102	517	614
AOX1	120	838	560	59	1498	387	576	255	18	22	269	254	363	575	122	415	414	176	31	731	479	266	534	97	13	603	68	4837	59	44
AOX2P	1	2	3	0	0	4	2	1	0	0	0	1	1	4	0	0	3	0	0	3	13	2	1	1	0	1	0	3	0	4
AP1AR	2072	1789	3297	1372	650	2125	2268	5197	1271	1881	641	1052	2467	2763	1264	1409	3801	1155	6390	2630	2459	1035	1636	1125	1406	4082	2790	1794	1275	1366
AP1B1	6059	5759	7568	9641	9944	8003	5416	4062	6095	8771	7378	5636	13681	10064	9712	7062	11649	14254	16648	11080	4970	11292	6871	7409	6532	12284	12329	5532	15243	11801
AP1G1	5381	5697	6950	4429	3275	5766	4745	4447	5783	4022	2943	6529	11724	6633	6071	9883	18971	8216	10284	4945	8302	8847	4929	2218	7436	12301	10786	5363	6597	7664
AP1G2	3921	4562	3660	822	1995	3471	3666	8217	7802	1167	2271	2642	4409	3813	5013	1925	3876	1349	2169	11517	5299	4377	4534	6195	7581	3236	4707	2514	2962	5861
AP1M1	2758	1830	2753	3449	3000	3548	2531	3949	1891	3056	2365	2803	3170	2601	3843	3955	2685	4810	4358	4686	3018	3436	2925	2172	2661	2219	2570	1957	2730	3562
AP1M2	13487	5277	5154	92	1190	5454	3971	8432	6790	4961	6158	10461	9540	8426	6326	2650	7475	5210	6931	9528	4401	5730	3731	10239	6942	4718	2888	4343	8463	13931
AP1S1	2721	1636	2578	6107	1862	2248	2612	6096	3661	3929	2602	2825	5334	3891	3925	2069	3915	3318	4730	3713	2048	3869	1787	2982	5314	2850	3303	2484	4424	5196
AP1S2	507	570	1638	844	1311	1810	1211	535	547	678	1014	1174	624	1629	958	1848	1385	1425	1656	1309	1364	1344	697	344	620	1422	747	1031	771	548
AP1S3	151	220	252	296	224	414	266	560	642	1348	661	366	313	154	153	629	1032	535	1169	411	434	805	176	197	530	502	360	312	238	446
AP2A1	7197	4211	5249	2915	8759	5333	4061	7416	2826	5192	3136	8035	25465	6554	8404	4053	5076	11782	9169	8131	6195	9727	5847	3823	5644	12008	4185	4797	9841	10907
AP2A2	6186	2879	3809	3521	4027	4949	2651	7963	3449	4646	2116	3398	4635	5247	6977	7535	5962	4888	7062	7456	4183	6464	4684	4623	3719	4582	3570	4759	3361	7556
AP2B1	25491	18144	30451	9787	12130	37586	23424	29311	12428	12400	4594	25737	11853	19946	13675	40142	25245	14280	45993	26090	43412	35282	14831	9415	24603	32909	4448	14976	870	33128
AP2M1	12445	13598	18516	23635	19186	16532	12564	14352	25591	26696	27937	24197	33217	21598	26801	22795	20021	38703	47011	25338	17486	29668	15439	16140	16481	23681	14726	14966	28917	26507
AP2S1	5610	2640	3183	4303	2659	4334	2734	5417	7187	3956	3412	5084	6452	5220	8325	3782	2618	7516	6496	7664	5163	5782	2546	6348	6599	3977	4544	3858	7810	4988
AP3B1	6506	2950	6147	3999	1992	5849	3536	3749	5401	4707	2459	3943	6075	4507	2314	7016	7405	3300	5237	3721	6059	4212	2895	1561	3175	7426	3977	4741	2382	3184
AP3B2	17	149	58	33	18	62	681	409	4	310	50	127	259	101	1255	10	125	14	174	111	138	118	297	13	148	20	542	50	310	2879
AP3D1	11765	5314	7280	8103	7347	9205	7539	9094	9092	13175	4876	4903	19404	7549	9462	7069	14878	8505	21083	12920	4734	14254	8873	5943	6281	9834	7910	7224	7467	19670
AP3M1	4264	2969	5967	3266	2772	4467	3805	6897	3510	3212	1570	2879	5899	7660	2312	5163	5857	483	4938	4339	5855	6184	2787	1837	2975	16333	3259	4876	3329	4734
AP3M2	1642	2245	2895	2801	892	2416	2041	4094	610	2694	1835	1060	1554	1472	1047	979	2067	1984	4372	2084	2174	906	1417	363	641	5093	3509	940	1492	1338
AP3S1	2818	2067	2649	3949	2239	5984	2486	2752	4644	2744	2152	2107	2009	5503	2297	2771	2749	2941	2822	3249	3611	3974	2293	4178	3965	6104	2719	2432	2035	1652
AP3S2	3072	3739	4459	2628	3404	3850	3584	3084	7212	2041	3045	3732	7329	5063	6387	4013	6359	3478	4539	3282	8248	4013	4025	2818	4760	7549	4676	3472	5534	3419
AP4B1	551	487	547	764	813	1287	762	938	1719	621	739	722	881	959	1459	1557	1260	864	1686	1231	1186	1099	1063	512	706	956	1641	642	658	853
AP4E1	675	846	1288	624	669	748	1012	590	849	557	380	592	1039	768	533	1497	1597	1632	877	842	1256	1035	764	363	701	2334	2003	685	402	679
AP4M1	1172	706	1184	1934	865	898	905	2673	1000	1453	1345	780	2761	1233	2187	1604	1301	1440	1098	1835	1187	1333	1027	1562	1159	1442	2045	581	1874	1010
AP4S1	136	177	310	83	209	260	175	380	644	113	142	157	225	261	191	452	237	180	47	216	318	919	202	94	117	240	223	138	261	154
APAF1	789	1054	1984	1010	1071	1930	1407	2484	1671	774	690	729	1476	1763	1249	3022	2877	1051	2640	1109	1728	3978	1231	455	1285	2069	1224	1683	1115	742
APBA1	124	562	600	4165	1082	286	253	361	104	948	637	530	161	366	972	106	321	647	1426	150	291	310	985	56	255	1337	499	283	1143	677
APBA2	81	50	160	1738	1222	188	69	109	162	1275	318	422	47	74	1180	606	192	110	1369	419	175	1357	462	96	568	240	731	82	1528	83
APBA3	394	263	442	735	991	674	400	670	378	964	693	321	1273	715	1244	305	482	571	1314	2233	413	856	926	836	726	375	503	413	499	926
APBB1	2657	1133	1366	467	4062	2148	743	3627	436	888	665	1460	1400	1100	2036	643	890	970	2095	1176	894	812	2599	2270	132	1065	284	670	366	4128
APBB1IP	398	229	1466	209	2043	2750	1553	256	261	278	1000	803	585	920	636	1946	1137	570	866	1687	1069	908	1133	493	508	867	1462	789	423	154
APBB2	6126	6779	12118	2460	2501	8981	9519	6484	3602	1424	1217	3552	9822	10591	2195	4667	8229	1821	1225	6467	14821	3692	4639	3043	14434	7659	1646	6853	1914	14481
APBB3	599	578	447	272	714	700	555	989	946	254	437	357	502	368	929	587	657	178	810	2708	714	788	1539	1097	512	827	1776	490	564	1290
APC	2536	2280	4157	1526	1843	3425	2351	1019	2709	1360	758	1317	2493	3003	890	3458	5157	1337	1664	1576	4229	2611	1896	440	1616	6142	2449	3134	1048	1880
APC2	11	11	9	5	10	11	45	95	6	13	29	3	19	9	32	20	44	5	5	18	4	17	20	37	7	20	3	5	16	86
APCDD1	639	591	2392	1067	5669	986	985	830	2105	375	235	1274	268	1427	310	286	458	797	746	2191	882	1134	4270	268	140	1092	1506	1351	619	1169
APCDD1L	34	85	93	593	60	174	244	81	3	964	541	12	236	42	4305	12	75	285	31	62	140	137	2001	19	11	163	110	163	3415	36
APCS	0	0	0	0	0	0	1	0	0	0	0	0	0	0	0	1	0	0	0	0	0	0	0	0	0	0	0	0	2	0
APEH	8108	7250	3850	2829	2968	7098	3869	9420	7030	6123	3160	4710	6076	7522	4463	4643	4005	3919	5510	6572	6901	5643	4597	7300	9639	5565	3756	5168	4635	11955
APEX1	8787	10504	10719	7768	12249	8161	6365	12224	16596	5924	7744	7332	10991	9572	10498	9387	9036	17649	7794	12226	10291	17241	8278	7451	16054	7588	12317	6608	17961	8308
APEX2	2427	1667	2068	3828	4501	1712	1711	2364	4037	2799	2675	1223	4424	1570	3362	1059	2372	3184	3072	2623	1812	5011	1413	1732	2898	2549	1973	1624	3119	2048
APH1A	20650	8028	24934	32810	13032	15062	12030	21194	18150	21515	7365	14891	20581	22617	80557	17213	13403	18136	25949	21348	11951	16773	13017	15966	6430	30337	24274	20166	24885	10860
APH1B	952	1037	2823	329	664	1403	2682	1304	327	287	370	1391	1153	1527	369	966	2425	258	382	1940	1825	786	1791	1683	1004	2208	657	1376	727	3716
API5	8900	4957	7024	17479	9069	6567	3920	11178	5260	8457	5004	4070	8010	9460	5241	9168	14946	10349	8845	6376	8596	8399	5620	3343	3515	8815	6051	6771	6935	5270
APIP	1575	525	826	1947	2504	1120	816	1801	1098	1102	627	858	1279	1469	739	1349	1655	2294	1910	1348	1265	1464	847	816	1727	1192	888	1008	1560	1000
APITD1	685	398	352	1073	404	442	431	1016	1862	438	713	362	1042	844	611	827	1001	879	734	1014	705	650	497	1054	1138	916	1161	648	747	1346
APLF	28	208	216	814	151	281	158	301	54	395	85	82	266	495	369	84	163	185	495	213	151	391	165	58	175	295	443	286	415	15
APLN	732	197	175	637	129	466	943	1117	441	169	95	471	241	133	218	183	225	198	203	306	153	1708	367	302	243	430	104	426	329	1107
APLNR	2256	983	7171	1005	1715	4178	5542	2107	1034	564	1649	8739	1924	4943	2746	1033	2219	2093	799	3094	1456	4007	2159	1084	721	1430	1330	2633	1135	1888
APLP1	161	199	68	716	353	79	4161	219	195	214	827	2405	285	230	1924	71	694	84	457	357	108	314	222	199	4423	529	170	208	318	55015
APLP2	131045	30417	26561	40211	26108	44807	29731	32942	48613	36143	14248	61764	52274	29178	27647	43615	18953	45943	31643	29576	56433	34307	38542	14425	26011	35341	29156	22625	43949	85304
APOA1	14	1	7	20	4	41	1	8	2	4	7	34	3	10	12	4	1	3	1	24	14	3	6	49	208	9	0	9	12	1
APOA1BP	13699	3496	6837	9302	4120	5757	4520	9975	8187	8664	4137	9278	13506	7129	7210	3873	4161	5009	13900	9398	4858	7433	3884	11290	3914	11492	7003	5675	11728	10296
APOA2	0	0	0	3	0	0	0	0	0	2	2	57	0	0	0	6	0	0	4	0	0	2	0	0	0	0	0	0	3	3
APOA5	5	9	1	0	0	0	0	0	1	0	0	0	0	0	0	0	3	0	0	0	0	0	0	3	16	3	0	0	7	0
APOB	0	5	6	0	17	28	154	2	2	0	18	15	1	23	1	20	4	1	0	21	4	14	27	0	0	8	0	80	3	5
APOB48R	2953	769	347	214	1435	2029	1178	361	1096	286	545	779	375	744	803	199	1548	699	1140	1670	383	1097	560	1377	3077	453	1285	639	476	2310
APOBEC1	0	0	0	0	0	0	0	8	0	6	0	0	0	0	0	0	0	0	0	0	0	5	0	0	0	0	0	0	1	1
APOBEC2	1	3	5	8	5	8	5	5	5	2	2	1	1	0	5	5	12	3	1	3	2	6	2	1	6	4	5	2	4	1
APOBEC3A	23	3	29	188	83	85	55	58	371	93	129	12	89	163	103	114	139	153	330	531	39	100	75	4	143	202	550	49	99	23
APOBEC3B	379	145	425	949	579	198	376	433	2766	2555	4822	424	1345	721	1803	2136	870	2731	4980	565	274	1449	201	356	2424	1233	1221	886	2034	325
APOBEC3C	294	445	640	258	962	893	447	237	176	401	367	508	354	938	421	1836	553	525	675	672	579	912	752	553	287	655	1444	476	186	1132
APOBEC3D	190	111	642	198	730	356	188	232	351	166	208	120	289	507	185	769	388	204	705	851	267	182	363	240	119	587	459	178	62	224
APOBEC3F	103	358	931	332	820	685	389	475	1197	345	505	326	957	828	231	865	1353	479	1891	913	429	229	654	397	145	1043	824	321	796	850
APOBEC3G	195	304	994	432	2226	1965	694	1194	1282	224	867	639	596	853	531	2505	1055	706	1997	1428	605	685	1034	832	651	2720	2419	715	212	124
APOBEC3H	13	1	20	18	71	60	12	10	34	16	9	22	21	24	25	40	26	37	47	89	18	27	14	12	36	46	45	32	2	10
APOBEC4	2	2	1	1	0	4	1	0	1	0	0	0	0	0	0	4	9	0	0	0	2	0	1	0	17	0	1	0	1	2
APOC1	2216	581	7093	1941	8231	2871	2737	1674	2886	1786	6671	6512	4468	1844	3735	11525	4653	794	3566	7191	4305	4623	766	1426	5484	2872	8352	1319	2200	265
APOC1P1	0	0	9	0	1	0	1	0	0	0	3	7	4	0	2	8	0	0	0	9	5	1	0	0	0	0	0	0	2	0
APOC2	359	98	530	56	408	1650	387	80	58	239	1278	332	191	55	183	250	137	248	193	424	360	904	81	683	138	109	1458	155	337	12
APOC3	0	0	0	0	0	0	0	0	0	0	0	0	0	0	0	2	0	0	0	0	0	0	0	0	13	0	0	0	0	1
APOC4	0	0	8	0	5	4	5	1	6	2	4	2	0	4	3	3	5	2	7	8	2	1	2	4	3	2	7	1	1	0
APOD	5206	95420	9864	5441	41600	241542	5837	3482	10067	10626	2123	14657	2485	7315	14375	3366	9340	2420	2272	16637	3282	1139	60082	35952	119615	11249	501	8319	344	202
APOE	8574	3527	15649	3465	53138	17778	8556	4710	2122	9356	32343	11668	20036	15723	28455	15257	10368	2595	11642	58309	7886	9060	19056	8189	11941	11256	27209	6326	10825	3628
APOF	82	13	1	0	0	121	7	146	2	0	0	3	0	53	1	18	15	0	1	4	40	55	36	94	4	0	0	10	0	153
APOH	0	0	0	0	0	0	0	0	0	0	0	0	0	0	0	8	0	0	0	0	0	0	0	0	0	0	0	0	0	0
APOL1	1930	1391	3137	1380	10428	7410	8133	3361	15324	1770	3771	2429	3425	4917	2865	6893	7035	3852	14760	11236	3158	8917	4066	1700	7520	16118	19885	3306	599	2540
APOL2	1567	1119	1993	861	4473	4120	4109	2181	7171	916	1367	1827	2366	2820	1894	2728	3551	1769	8055	5216	1671	3727	2508	1052	4329	5361	5143	1399	892	3038
APOL3	1695	863	1223	628	4423	3610	2841	1564	7161	313	1091	1510	867	3533	1399	2888	3333	1334	8933	5802	1253	1770	2478	763	4165	3436	5123	1800	280	1871
APOL4	290	360	1248	11492	915	1134	929	359	4186	137	2	890	351	1088	314	1514	1423	595	404	893	231	1192	1533	314	383	1347	1968	556	1397	752
APOL5	3	0	1	0	1	2	0	0	0	3	2	0	3	0	2	1	3	0	0	1	1	0	1	0	0	0	1	0	0	0
APOL6	2493	2455	6536	4311	7253	8405	8831	3702	16989	2401	7069	2201	6550	7898	3406	14417	12280	3879	16551	9150	4776	8963	3511	855	5664	22864	21951	4900	364	2130
APOLD1	2128	1601	2617	2169	1087	1045	3184	1200	1256	612	1534	2501	1211	3860	983	802	1824	1620	704	5200	1345	6272	6627	458	594	985	874	4967	916	1531
APOM	67	90	103	183	64	160	37	58	185	21	76	116	95	190	56	58	255	37	21	241	164	45	139	299	18	19	146	97	205	98
APOO	1001	443	808	2577	803	675	782	738	2618	1509	1689	1818	1219	897	1462	1077	893	249	2456	815	775	2067	403	658	1508	1260	437	767	635	981
APOOL	621	566	820	294	290	423	300	215	453	418	207	163	705	555	501	516	1263	23	511	315	887	633	342	59	495	1222	725	697	272	402
APP	58537	48368	79324	103167	72466	76358	43885	56672	119140	128667	76693	54627	71627	123371	48624	99478	48185	101268	256283	69092	96276	152081	87061	15249	8982	82142	65322	75697	49540	78077
APPBP2	2483	2291	5390	3066	3144	3388	3527	4572	1322	3327	1137	2168	9683	2886	2142	5045	8078	1822	3708	3588	6901	3921	2844	1510	7875	6356	2658	2099	1264	2652
APPL1	6517	4693	6250	3968	2526	5051	5331	5271	3491	5082	2795	2641	5138	8834	3893	9647	4728	3734	8251	3416	7129	4104	4568	1927	2191	6540	3175	4857	2634	4686
APPL2	2226	2339	5417	2364	1520	2976	1790	7077	2687	659	573	1058	2327	3869	1871	2202	4306	952	3205	3884	4368	4384	3120	2172	1647	4261	6576	3042	2263	1433
APRT	3250	2891	2610	3652	3747	3650	2476	4179	6326	1359	5108	6874	8117	3279	5830	2203	4547	5795	7745	5065	2460	2999	4218	3766	11483	3694	6597	2838	6386	9262
APTX	2255	790	1676	4184	904	1638	1575	3309	4561	2601	927	1231	2381	1915	3352	1953	2718	1089	1313	2345	2538	2246	1339	1361	1611	1632	1608	2138	4568	1693
AQP1	5244	12232	10518	25292	15446	18255	25632	3785	1822	1673	11262	16207	6856	21867	14899	3653	7299	6433	1251	16528	5851	6049	33906	2420	3323	3942	3278	10973	2333	5179
AQP10	0	0	8	0	0	0	1	0	0	0	0	1	1	2	0	0	2	0	0	12	1	1	2	3	0	3	0	1	0	0
AQP11	47	25	59	57	71	40	91	900	58	32	43	122	206	124	56	43	79	27	32	270	116	60	62	86	106	889	28	39	139	196
AQP12A	0	0	0	0	0	0	0	0	0	0	0	0	0	0	0	0	0	0	0	0	0	1	0	0	0	1	0	0	0	0
AQP12B	0	0	0	1	0	0	0	0	3	0	3	1	0	0	3	1	9	0	1	0	0	3	0	0	1	25	1	0	1	0
AQP2	2	1	5	24	3	3	3	0	23	1	9	0	4	11	34	0	3	5	0	3	0	29	9	1	0	0	0	0	3	1
AQP3	5231	1652	1198	1825	1038	1691	421	150	2903	319	915	1421	2472	3616	3651	11899	2210	488	375	824	1568	4761	4529	2044	99	187	8143	302	872	5144
AQP4	0	14	23	36	1	21	22	34	63	20	1	0	13	37	4	73	51	23	22	4	23	51	67	3	0	10	24	14	192	5
AQP5	301	144	46	3151	1630	9	10	6	4091	165	4275	1	6	810	12925	266	739	2693	79	8	1	10614	1943	20	2	12	1	123	501	1
AQP6	28	8	37	21	12	3	7	38	4	0	39	0	1	6	109	3	8	19	12	16	5	73	75	6	0	6	3	0	16	330
AQP7	29	101	31	0	564	910	836	59	2	3	241	467	9	101	25	16	253	14	0	1465	1	4	766	39	4	6	7	859	8	0
AQP7P1	2	11	1	1	79	68	136	10	0	0	30	56	0	12	4	3	17	4	0	180	0	4	143	6	0	1	4	233	2	3
AQP7P3	0	0	3	0	20	18	7	1	5	1	6	13	0	0	2	0	6	1	0	17	0	0	10	1	0	0	0	13	0	0
AQP8	0	1	1	0	1	7	5	3	14	2	1	4	0	4	3	1	4	3	3	230	0	3	3	0	1	6	2	4	3	6
AQP9	3	41	9	320	822	132	77	91	100	423	194	55	156	5	40	614	204	224	367	48	32	901	4	7	49	320	1120	87	77	44
AQPEP	1	22	3	6	55	122	148	18	5	4	31	39	3	24	2	24	35	8	19	125	5	12	70	12	1	47	7	115	20	3
AQR	2140	3254	4941	2676	1461	3067	2512	3148	3243	2076	1363	1173	4313	2589	1278	4098	5831	2330	2261	3178	4979	4236	2403	963	2379	7333	4189	2621	1356	1874
AR	6632	3242	5584	1	110	1814	1126	786	136	56	11	164	214	5330	16	370	4684	25	1	2424	4289	1836	1041	235	954	1875	11	4443	491	3533
ARAF	4931	2088	4155	2568	9524	3836	2568	4241	4089	3066	1585	1901	4531	3232	5998	2396	4071	4207	4035	6754	2651	5525	3616	4912	2990	5863	2031	2599	3563	4516
ARAP1	4228	4561	6072	3390	9458	6517	3573	6419	2531	3969	4554	5185	8802	5521	6035	3969	5429	7834	11871	12387	3878	4686	9425	6007	3546	11491	3798	5964	7534	8085
ARAP2	425	836	951	913	1172	2129	1123	988	1364	817	621	275	814	1442	745	1912	872	879	1334	1136	1107	534	777	153	227	2300	6498	565	173	66
ARAP3	511	642	1401	440	736	1274	1463	595	275	450	731	1197	748	1283	1559	432	595	506	1109	1181	627	1154	2068	283	196	870	798	882	1379	616
ARC	85	44	9	5	212	151	1	83	4	65	74	10	207	27	753	6	13	8	5	447	16	10	113	5	10	116	2	103	21	29
ARCN1	23612	7959	13259	10611	5854	17052	8971	8820	18322	15120	7816	10814	20049	9976	11689	20700	21395	20783	14380	12621	16485	16569	9370	6741	8310	14965	10822	13224	17767	14858
AREG	100	2339	425	268	110	446	1042	17129	182	909	35	3287	110	370	1191	199	72	197	1825	4046	1201	89	2411	2264	2528	413	475	790	81	29
ARF1	78710	18435	32080	78612	32864	41121	27471	42927	71591	51389	39038	75249	65502	40974	43148	35129	70047	64112	57116	38663	26594	44670	23806	30423	40928	53783	32525	33072	40818	54365
ARF3	25678	12996	26717	9741	7727	23504	21153	26315	17042	11334	8665	27038	24679	20498	12942	21239	21870	11224	32246	18330	24309	11946	11483	9143	12184	34155	16581	20580	8645	32099
ARF4	19607	8736	16229	12024	5953	20460	13543	17313	54469	22419	12910	15400	24316	17611	17344	18577	19427	14451	30578	11899	21179	21691	8927	8237	11097	12896	7551	11881	7412	15263
ARF5	7530	5665	7818	12850	7472	8670	6623	27305	13652	10595	12157	6775	23019	9444	14042	6408	8978	21687	14103	10997	5924	9965	7233	9978	8554	8983	8983	5959	21826	11319
ARF6	13388	6413	15115	12247	8170	11702	9697	14756	26445	9056	10722	7406	17329	12873	11805	15311	11681	12769	10075	18086	15067	47377	7709	6547	13443	21234	15618	7608	13652	7384
ARFGAP1	3356	3076	2989	2111	5677	4783	2859	7777	7371	4767	4351	3671	4172	4005	10411	3467	2519	7693	6333	10136	2813	12204	4601	4893	4077	7792	3945	3629	2799	4522
ARFGAP2	6740	3966	3713	7604	6044	5297	2829	9777	3749	5616	4938	5502	9500	6223	5417	5300	6986	10244	7551	8363	4267	6699	6349	6540	4030	5565	5056	5403	7670	6977
ARFGAP3	3281	1764	4915	4364	1817	3601	3101	2262	3984	2560	3824	1867	3276	3931	4019	7070	4769	2312	5760	2545	2442	4469	2946	985	1061	5041	5525	2242	954	2572
ARFGEF1	8099	7607	9177	7362	2542	5916	6059	7446	2262	6982	1903	2735	9580	8336	7356	21069	10990	4593	15152	6425	10465	7533	3848	2048	11416	25013	11516	6086	5080	4903
ARFGEF2	4229	6693	11009	2952	4327	5829	5251	9204	2218	4828	4724	2216	19439	7459	7406	7302	11003	3721	5451	7344	9386	8547	5139	1461	6221	23137	5946	7050	1831	4298
ARFIP1	2745	2393	5323	372	1128	3348	3134	4744	3957	1777	1090	2507	3471	4297	2107	4298	4751	3012	8700	3830	4822	1676	2701	1467	2440	6305	2558	3042	1798	2758
ARFIP2	7850	2726	3659	2932	3164	4561	7855	9013	6335	2434	1699	7738	6644	8646	4268	4455	9412	2108	5478	9649	6575	4486	4499	8233	4416	3947	2065	6272	1706	12307
ARFRP1	1076	1003	965	799	3838	1951	1278	2384	1463	2067	1779	1545	1727	1732	3867	715	727	1887	2491	4475	903	3351	2613	2494	878	2714	2876	1468	3312	2285
ARG1	0	0	0	1	5	0	2	1	2	1	1	0	0	0	2	22	2	0	0	2	1	3	1	0	0	1	0	3	2	0
ARG2	206	272	471	421	245	477	278	666	661	460	218	496	593	477	301	5037	407	1116	859	381	511	944	337	179	526	785	354	313	3086	731
ARGFX	1	0	0	0	0	0	0	0	0	0	0	0	0	0	0	0	0	0	0	0	0	0	0	0	0	0	0	0	0	0
ARGFXP2	0	2	3	2	9	4	5	2	0	1	3	0	0	0	0	6	3	0	0	5	9	2	2	0	1	5	2	0	1	0
ARGLU1	1264	3440	2842	11771	5471	5625	3579	3053	4486	3661	1553	1692	2776	3709	15064	5670	6712	3954	1609	11701	8613	2889	9137	2446	1619	3142	3839	3293	4354	2282
ARHGAP1	14243	7991	16631	7067	7095	14711	6752	19418	7278	10897	9311	9607	14760	13099	10042	6505	16246	11108	11644	14224	15606	15203	12802	6228	6663	10007	6779	13261	7111	12737
ARHGAP10	132	441	837	1326	747	830	878	209	239	593	466	565	953	502	765	1702	721	1107	2154	1223	923	513	1118	150	1103	1074	752	513	595	123
ARHGAP11A	670	693	451	3587	1173	403	615	1239	2836	1948	1091	375	1478	866	1006	3235	1288	2962	1806	585	580	2279	157	132	1679	3140	2682	986	1464	560
ARHGAP11B	22	44	27	155	135	31	36	62	152	106	39	9	74	44	76	235	92	122	114	89	51	166	17	0	95	328	267	79	65	42
ARHGAP12	2201	2087	3818	1013	1134	2286	1951	3024	2532	812	704	1571	3736	3722	3173	2824	4080	1274	2045	2119	5837	5721	2451	542	1937	6105	1497	1973	2559	1117
ARHGAP15	78	38	383	151	586	668	212	89	168	53	282	290	145	398	270	883	334	227	270	606	331	208	179	131	199	186	413	244	102	39
ARHGAP17	3063	2024	2968	3992	3679	4281	3252	4148	4109	2987	2389	2289	3363	2420	2991	2956	2891	3384	5981	3235	3050	4691	2847	1501	3938	4419	3823	3291	4191	2556
ARHGAP18	7487	756	2990	724	4186	3415	2228	2148	987	738	1054	1735	1820	1840	1682	1899	3520	1250	1896	1648	2595	4592	1402	501	1849	2300	3366	1278	2334	1929
ARHGAP19	900	1647	2147	3698	2446	1393	1180	952	325	1607	695	868	1252	2091	816	1361	1460	1450	1189	1468	1414	948	2522	620	629	1705	1375	1505	2002	330
ARHGAP20	41	258	834	38	102	308	297	69	17	39	41	116	149	229	76	98	127	38	24	204	302	131	476	13	13	322	51	355	208	30
ARHGAP21	4229	3689	5741	12905	3365	4953	4126	4494	6037	12146	5971	1808	4534	3770	9746	1869	5839	8666	9000	2869	6012	11058	4642	612	1853	9834	2492	3081	11213	2885
ARHGAP22	59	68	146	385	577	527	229	170	80	602	353	172	172	288	1279	104	254	625	1113	455	112	281	316	325	53	219	319	114	924	103
ARHGAP23	592	1144	1921	502	2558	2771	2892	800	370	997	1063	1348	970	1969	1819	2525	1084	829	1935	1850	1344	1556	3639	422	273	1663	8241	1645	511	874
ARHGAP24	261	523	1243	910	507	932	691	718	406	171	234	716	412	673	435	1575	637	357	140	868	811	542	1055	177	108	573	296	562	136	249
ARHGAP25	220	428	1142	396	2374	2272	926	481	676	214	1053	1088	550	832	787	2989	892	644	764	1901	760	2091	844	444	684	1017	4123	715	354	276
ARHGAP26	411	793	816	453	1080	1878	1174	399	6230	732	404	691	2789	2037	594	3945	1579	1455	9426	671	687	4078	2116	396	548	936	1720	696	90	207
ARHGAP27	437	1029	1008	605	2039	1832	1627	805	1316	1374	2589	1084	750	941	3883	3083	1897	1470	2916	2267	1515	2947	2100	1158	1197	3137	2185	1506	1062	632
ARHGAP28	81	219	1085	725	665	595	243	90	78	779	429	244	354	305	447	600	552	161	851	258	2203	422	681	32	25	487	1981	492	579	27
ARHGAP29	2912	6251	3289	692	1359	5706	7966	9777	3603	3310	7460	2775	2081	8574	9802	2880	5785	8752	5173	7355	7530	4320	4231	2205	1924	7069	669	5586	2837	2573
ARHGAP30	428	467	1096	1477	6223	4082	1495	712	939	935	1299	1573	602	1438	2624	3536	2300	1690	2217	3405	902	2391	1369	1479	985	1469	4463	1545	1045	489
ARHGAP31	1101	1300	3218	2442	5112	5055	3390	1039	511	2246	1487	1834	1978	2714	2553	1803	2364	2181	3451	1833	2638	2913	2396	503	461	2579	2096	2132	991	626
ARHGAP32	8708	4294	9019	3267	1272	13329	3859	16439	5574	3119	880	6863	7246	4331	2177	5672	17450	5168	2372	7044	8158	6989	3895	2651	3254	7310	7851	6211	3274	5250
ARHGAP33	874	446	279	3263	858	413	435	1151	394	417	528	290	594	310	1914	495	270	852	1056	2494	743	335	1291	722	298	721	265	338	490	818
ARHGAP36	0	12	13	7	0	0	3	0	0	0	0	1	3	2	2	0	0	5	0	17	375	0	2	2	0	28	0	220	0	0
ARHGAP39	1282	1094	572	1109	609	877	907	1704	1159	1879	573	650	1628	1145	4978	2305	903	893	1179	2214	698	918	1205	1018	1220	3862	1647	815	1849	1719
ARHGAP4	459	549	529	416	4557	1812	957	1901	353	595	2275	1977	640	1065	3303	1148	1234	716	1093	4677	456	966	2046	2071	1138	628	1992	825	2126	4503
ARHGAP42	549	227	901	108	520	332	285	238	156	451	179	131	260	422	145	238	363	473	771	215	875	706	436	12	24	431	123	331	1207	689
ARHGAP5	5615	6497	4047	2350	2355	6439	5868	6385	10961	3633	2688	2193	5677	8317	3441	8840	3645	2520	3136	3087	7761	39617	4707	1307	1434	12135	5841	3952	3044	2282
ARHGAP6	149	137	505	35	90	345	263	75	24	37	78	282	166	345	183	96	462	80	77	252	358	193	533	75	34	183	57	187	74	70
ARHGAP8	928	1243	2526	926	519	706	1288	1125	559	1858	2082	943	2643	1520	2232	898	2430	740	2357	3142	1151	660	1502	1090	2196	2486	249	781	1313	3904
ARHGAP9	109	113	310	147	1861	1115	422	169	277	90	479	384	179	353	744	1131	410	491	838	1655	379	483	474	684	415	329	955	401	181	91
ARHGDIA	19373	9096	10554	15825	19471	19513	14850	19188	8286	34943	15174	35480	28842	8397	20583	10518	14416	17045	29624	23261	14719	15972	14679	13599	24012	16247	11962	9881	21399	39298
ARHGDIB	45165	6122	9027	7863	14828	41650	18177	12347	5917	14553	22510	19424	6393	16782	17110	13769	24359	8213	58735	18841	16109	13148	14479	20785	4308	11878	18000	9132	13444	2853
ARHGDIG	3	8	1	10	6	6	17	4	0	12	90	13	0	4	146	0	7	0	0	57	0	28	11	3	2	291	0	46	2	58
ARHGEF1	3893	2239	2730	2617	10870	5059	3590	3469	2433	3436	5806	4927	3282	3154	10525	3585	2148	6249	5164	12394	3605	4556	5992	5641	2107	2854	4328	2779	4286	3850
ARHGEF10	1781	1169	2839	1757	1929	2474	1371	3784	222	1405	1442	872	1524	1986	1973	653	2905	1357	1873	2201	2654	1016	2488	362	576	1779	226	1463	961	555
ARHGEF10L	645	1649	1248	3811	2160	3217	1870	2127	1490	2806	4577	1651	2865	2207	4808	2511	1991	3095	4794	4244	1884	2802	4685	2183	4278	2881	7514	2677	3543	4119
ARHGEF11	6399	3112	5182	7498	5085	4437	3787	4919	3718	4844	5907	2339	7008	4498	3867	4852	4404	3970	10986	3463	3780	7923	4119	2548	1579	11838	7295	4852	3347	3886
ARHGEF12	16166	14549	16587	5207	4126	14865	11004	7646	11726	4468	3820	6421	14983	13857	6112	15429	19321	11158	5446	12150	22010	15533	11444	4435	4830	16693	9192	14527	11507	14170
ARHGEF15	819	443	1290	246	1222	2407	2467	455	254	143	632	1732	682	1333	1097	315	652	517	201	1851	507	963	1527	349	349	540	416	1099	283	827
ARHGEF16	793	759	477	657	448	329	528	1444	2891	834	881	980	2100	1335	750	1251	1653	1240	971	3439	832	1735	1193	2734	1876	1126	2394	1525	1948	2640
ARHGEF17	2908	4040	4850	1543	3876	4182	2251	5427	1139	1860	1512	2343	4721	5348	2503	2851	3516	2693	4577	5122	3552	3113	7214	1909	458	15961	1616	4580	2910	7232
ARHGEF18	2551	1728	2811	2640	3207	3684	2362	2804	1523	2794	1298	1752	2523	2964	3564	2463	2115	2578	3754	5205	2359	6128	3509	1947	1536	2431	2630	2700	1913	2766
ARHGEF19	413	765	1569	6913	3372	446	438	1393	1659	2221	1787	861	1937	2163	3021	1539	1180	549	1411	4416	1361	3975	1591	2408	2162	1549	4428	1813	2219	1595
ARHGEF2	9427	3082	4845	12850	7940	6164	4303	1539	2720	5130	4397	2419	3029	11446	12507	5326	5322	7604	4843	5497	2258	11595	5190	5777	996	6468	3386	10024	5598	2348
ARHGEF3	4345	1743	6078	1350	1718	3623	4686	3088	3037	1462	1151	2039	1788	5620	1646	6884	3351	1471	2102	5105	4343	5118	3008	1641	767	1687	1857	3411	665	1160
ARHGEF33	9	18	29	245	33	92	10	21	14	14	28	39	11	34	32	34	45	57	22	41	31	66	45	27	8	14	65	19	13	10
ARHGEF35	2419	1952	1554	1274	1609	1891	1993	3623	1942	1421	1858	2078	5421	2421	3446	404	2032	1776	2457	1696	892	2114	2554	822	1278	2320	1416	1580	3822	1239
ARHGEF37	1824	5055	1862	940	760	2730	1259	2832	1422	791	401	178	704	3699	1761	1061	2967	724	5871	3490	3335	1564	4046	1591	478	1219	3862	2501	970	1801
ARHGEF38	14	231	90	26	11	144	79	67	152	22	8	24	48	237	17	46	356	23	136	280	194	130	124	38	554	146	20	95	51	13
ARHGEF4	24	204	220	306	559	187	100	125	83	991	283	233	45	396	1043	446	312	43	294	246	179	879	690	49	193	166	9007	163	397	48
ARHGEF5	949	2003	1565	1749	1537	1461	1924	4525	1397	1075	1093	1410	5131	1522	2248	716	1728	2480	3618	1372	1590	1460	3059	1479	2265	2432	1862	975	2447	1637
ARHGEF6	3971	2731	2979	3539	2690	4838	3305	20848	993	520	1253	2669	1296	7697	3156	3577	3154	1676	4822	5416	2203	2528	4791	550	744	4589	1456	2618	760	2570
ARHGEF7	2615	2795	3461	8847	3273	4101	3302	2539	2015	4495	2256	2965	3375	3874	8137	4633	4782	4660	2720	3959	4424	3743	3944	1513	2155	3695	2640	3087	4136	2885
ARHGEF9	951	1140	1705	6136	2246	1430	1428	1515	1733	2863	6116	907	1498	1518	305	832	1200	1873	1555	1518	2148	2585	1932	634	1111	1828	2134	1425	1151	1678
ARID1A	7303	8179	9033	12783	7689	7361	5513	10076	11005	4938	2936	4358	15244	10886	7675	15222	13839	5305	4906	9535	10598	14338	7455	3313	9284	14176	13685	9670	5252	9566
ARID1B	5804	4478	5884	4252	3546	4614	2983	6208	6065	4747	1725	2517	4011	7218	5464	4351	8338	3674	4220	3988	5281	10634	5758	1528	3035	5814	5590	3989	6024	5262
ARID2	4221	2331	5769	2404	1523	2703	2333	3963	1548	1029	1039	1205	3731	3153	1290	4657	5640	1530	1998	2492	4346	7704	2371	988	1475	7466	1926	2964	1297	1986
ARID3A	241	70	286	411	245	256	271	184	21	220	311	193	598	141	253	438	347	32	302	345	100	322	139	235	205	207	224	309	38	397
ARID3B	149	254	597	335	444	361	301	185	179	197	239	280	359	215	547	517	365	377	285	534	326	680	291	192	297	279	288	223	313	398
ARID3C	3	7	1	6	1	0	0	1	3	4	5	0	6	0	55	0	4	1	6	0	0	2	5	0	0	1	0	1	73	4
ARID4A	1311	1341	2607	664	967	1736	1344	2082	1248	586	496	705	1820	1613	974	2519	1960	946	762	1811	2670	2080	1827	366	922	2758	1566	1234	389	952
ARID4B	6418	2824	6846	8280	4548	5050	3549	4415	3871	3023	1203	2306	4634	4321	2699	6764	13597	2949	2986	3991	5926	6805	3494	1779	2858	9815	4555	5030	1642	2743
ARID5A	2121	1237	950	2102	3320	2545	5354	912	1264	1892	1759	1553	1316	2737	1639	1208	1251	2066	1512	4414	1142	4785	6497	5410	795	767	2023	1683	2160	3623
ARID5B	3262	5534	10093	3328	4483	6889	5550	6388	5441	2085	1159	2512	2084	7667	2265	4520	3663	4183	3760	5084	6567	8104	7840	1349	3216	3960	3250	5099	3655	234
ARIH1	2658	3830	7003	5292	2372	3932	4790	3237	5592	3262	2698	2994	5931	3580	5098	4917	8102	5391	3754	4313	6238	5473	4620	1705	3873	10177	9008	3185	2491	4531
ARIH2	2080	3465	2663	3289	2737	4241	3258	5438	4180	4213	2680	2487	2527	3391	4624	5103	3159	4880	3970	3450	4057	3602	4278	2750	2991	4069	3835	2782	2534	3545
ARL1	6254	3759	10928	7059	2301	8610	7448	12806	12657	4024	5598	8664	7761	12299	5824	8898	12398	4025	15357	7700	9774	8312	5469	4065	4049	11972	4731	6421	5815	9495
ARL10	28	99	127	27	209	123	99	22	4	64	56	19	54	95	180	107	96	33	97	64	95	61	158	0	11	93	188	91	45	205
ARL11	70	247	120	65	290	489	115	443	36	56	211	831	82	114	534	320	640	112	278	195	228	163	129	118	58	689	318	79	48	179
ARL13A	0	1	1	97	10	0	1	1	0	1	1	0	2	0	26	1	1	5	0	1	0	0	3	0	3	1	2	3	3	0
ARL13B	386	466	1168	950	364	1006	699	752	426	680	167	413	489	693	290	825	1024	445	1029	749	1210	703	799	140	754	750	1481	586	260	257
ARL14	1	4	1	2	3	0	1	0	7	5	5	10	1	0	2	2	3	1	5	1	0	5	1	3	1	1	66	0	19	0
ARL15	1976	575	2237	399	525	2418	1716	402	745	576	307	1245	967	1564	505	672	820	365	814	805	2364	896	1333	365	497	746	1636	813	234	650
ARL16	770	822	1037	1969	1650	1276	1199	3227	454	1988	1244	1648	992	522	1573	1094	1398	1376	2430	3092	1098	998	1298	1473	1788	1421	2036	691	1975	1250
ARL17A	168	113	448	192	340	394	275	312	127	192	143	132	514	94	62	230	591	208	690	652	798	171	185	166	216	377	299	220	571	189
ARL17B	3	5	27	14	7	13	0	15	1	4	1	12	5	6	8	8	17	6	13	46	37	5	2	3	1	8	10	7	11	2
ARL2	2253	1186	1893	2540	4347	2380	1760	4576	981	2539	4067	4451	3677	2026	4374	1749	1853	6164	3897	4037	2013	3590	3231	2848	1483	3207	1612	1547	8970	5387
ARL2BP	3157	2307	5459	2708	2046	4325	3701	3993	3456	3140	2388	3176	5056	3597	3858	3998	5599	3378	7577	3112	5376	4006	3347	1664	4318	5328	4656	2843	2060	4169
ARL3	2620	1599	2973	4825	1476	2311	1457	3706	1285	1236	703	1601	4191	4562	1912	1065	2025	1587	2867	4242	2864	1177	1325	3772	1969	2086	971	2408	3796	2686
ARL4A	341	1334	1130	859	569	812	2076	864	1955	1663	673	779	1336	2715	713	651	956	1335	1429	887	1133	1740	2345	267	465	963	2359	1119	5274	741
ARL4C	618	1683	6217	1368	6681	4499	2772	1375	1225	9086	2000	1665	2685	2297	7389	5771	2534	4251	12661	4209	3910	5390	4508	653	830	7745	3175	2482	4760	839
ARL4D	143	294	1079	99	151	923	437	363	249	119	111	264	149	756	313	278	131	117	261	937	628	1302	429	355	119	311	1352	294	328	84
ARL5A	2514	1195	5713	1303	1582	3352	3033	2924	1738	3026	1468	2758	2333	3631	1641	4337	3438	2176	1546	2316	3404	2496	1904	1124	1382	4093	4785	2272	2806	1980
ARL5B	669	592	1223	870	1286	764	981	707	1368	2034	688	278	763	731	1182	1748	838	1216	1841	412	1045	2699	415	122	409	1752	633	815	2677	314
ARL5C	0	0	0	1	2	3	0	1	0	0	0	0	0	0	0	0	0	2	1	5	0	0	0	3	0	3	0	2	0	0
ARL6	156	134	274	299	95	233	166	335	117	147	94	138	112	283	169	239	246	130	418	159	244	320	162	83	335	288	237	140	73	197
ARL6IP1	31062	13622	20223	27212	11707	14989	24850	42432	30341	15032	14034	19669	21652	19004	17899	30089	21480	26993	22847	19983	25117	26747	8874	7498	31456	66254	24966	32317	24061	16941
ARL6IP4	4510	2933	2453	6115	7023	6552	3741	5636	7624	3766	6046	8018	5490	5541	8138	2015	3243	4844	10127	11122	2521	6530	6523	9606	2059	3485	4664	3724	11178	7342
ARL6IP5	8548	9086	10584	5157	6518	16894	14487	10226	15845	15671	5844	12119	10128	19666	8635	19348	12697	6478	17747	10929	14493	9621	9247	6352	5902	11685	9627	12207	6543	11253
ARL6IP6	732	385	1032	841	1300	710	761	1684	1445	918	387	326	1000	816	633	1117	828	791	718	1110	874	994	891	494	914	2191	1820	593	1134	450
ARL8A	7208	1691	4607	6046	2108	4823	5197	5732	3971	9152	4544	5736	8323	4087	4550	3633	6336	2511	5574	4986	2862	4254	3350	4375	3777	8606	4714	4701	4126	5078
ARL8B	5360	5292	10221	23947	5486	7092	9487	10354	6360	8735	9243	7754	9203	7064	4249	7007	10147	3585	14198	5335	10262	5314	5004	4733	14799	14227	8688	4932	5921	7186
ARL9	10	4	26	922	83	13	5	264	130	172	57	15	92	17	73	56	24	105	194	18	7	17	28	3	142	39	1	12	162	4
ARMC1	2407	2153	2857	996	1304	1936	1906	2757	1186	3140	1455	1195	2096	1917	3076	5692	3200	2745	7155	1777	3064	3051	1357	548	3591	7239	4799	1842	2308	1264
ARMC10	2478	1678	3023	5829	1356	2720	2189	5237	1912	3543	2932	1205	4040	3845	2325	1885	3048	5111	3273	2121	2716	2750	1771	1290	2020	3725	2368	1969	3950	1947
ARMC2	32	61	157	82	365	172	92	101	102	66	65	76	70	188	78	114	421	179	70	168	183	258	167	89	91	315	152	84	183	135
ARMC3	0	41	45	14	0	284	0	110	149	104	4	14	1	90	25	77	188	21	426	30	124	221	5	9	59	35	0	154	22	6
ARMC4	6	11	7	28	4	24	73	2	3	14	3	30	0	8	0	4	5	1	59	0	15	0	44	1	13	61	3	8	2	62
ARMC5	807	478	454	389	926	963	830	1615	414	465	605	776	879	949	992	368	678	370	706	2056	506	957	1357	1775	1149	891	707	948	1357	1704
ARMC6	1542	1295	1152	4198	2274	1504	1002	1533	1840	2858	2582	2019	2811	1652	2538	1382	2107	4097	2886	3350	1718	2571	1716	1770	2035	1299	1212	1484	3872	2729
ARMC7	727	679	861	1463	990	1197	1069	1810	409	611	723	1186	1240	873	1101	920	668	899	1680	1991	1560	1252	1134	1410	1383	1181	716	347	1669	1493
ARMC8	1214	1313	2404	1467	1110	2151	1619	1876	1493	1375	1268	940	2066	1699	1891	3583	2560	1184	2414	1797	2558	3228	1551	690	1414	3461	3490	1204	1024	1017
ARMC9	502	1046	2111	378	721	886	903	1300	450	896	398	498	1579	1671	858	960	1518	968	1668	1668	1630	1049	786	762	928	2577	478	1451	237	1008
ARMCX1	1730	1243	2034	466	1267	3316	557	1632	149	2016	369	1440	1440	3913	3093	1491	1927	1603	179	2786	1951	3183	2005	2278	219	2157	395	2228	7205	2294
ARMCX2	1060	1689	3794	1153	1445	4415	2240	5167	2555	2445	1039	1978	3709	7329	3641	1279	3109	736	4549	4736	2704	1453	3101	1693	123	1139	449	3677	16341	3486
ARMCX3	3187	2821	6862	3283	3002	7293	5172	4211	6135	4140	1836	2638	6370	8876	5716	3958	7337	2782	7092	6405	5368	8878	4388	2645	3996	11644	1673	5999	14380	4877
ARMCX5	788	595	1501	1029	623	879	964	1202	1255	1160	228	475	791	1176	950	597	1110	1286	1017	1167	1239	1154	990	487	1240	681	1221	797	1410	856
ARMCX6	375	375	892	502	471	854	551	944	576	682	527	307	857	1131	1356	447	665	368	709	1081	694	1123	796	760	555	1204	413	747	4134	693
ARMS2	0	0	3	0	0	0	1	0	1	0	1	0	0	0	0	0	3	1	1	5	0	0	2	0	0	0	0	2	0	0
ARNT	5430	2468	8034	4692	3616	5424	2963	4420	2549	4551	1696	2401	4740	6209	9497	5110	4192	3882	6186	3314	4978	4746	4073	1802	1802	6546	4261	4286	3072	2218
ARNT2	14889	1796	6541	2941	5996	3912	5818	3022	11	2962	168	7404	294	2565	1853	340	11255	3401	1715	872	1217	1959	2055	1676	630	2872	883	2765	2210	14073
ARNTL	342	859	1015	516	474	792	836	1026	375	487	205	389	478	607	725	1038	1425	764	1502	620	789	718	477	330	327	866	991	817	233	436
ARNTL2	87	37	130	928	414	711	202	110	71	1132	109	147	49	63	116	364	137	436	683	64	126	1625	59	5	55	310	3109	476	561	141
ARPC1A	5226	5322	7446	11295	6314	7470	5097	11398	12763	8412	8035	3634	9020	8085	9940	6953	9372	12836	10568	5612	5333	10628	5715	6206	7935	9025	15427	4335	7132	8627
ARPC1B	5613	5196	4757	2347	13674	11409	5854	5521	18224	8962	16176	5748	15302	8689	9636	5352	8442	13585	11829	10383	3836	8820	5579	8742	10719	12847	14125	7211	10876	6801
ARPC2	7637	5800	14152	10738	10516	16605	10309	12666	11557	13505	7691	9732	13402	15220	11989	17655	15232	14229	13572	14998	13453	19614	9211	9348	18608	16447	31331	13854	15842	9240
ARPC3	6972	4646	11652	17955	5626	13082	8668	21998	18734	7733	15723	14224	17407	11555	11126	18119	15936	6392	17756	12713	14984	19475	5990	10306	11377	14019	10913	9257	10761	9727
ARPC4	9738	5545	9698	34335	13148	12908	8134	12199	12151	11988	12462	11967	12166	10788	11259	8871	10373	10261	19796	10400	8576	11056	7911	10414	12083	11581	9016	7947	14774	11303
ARPC5	17348	5148	12886	26034	11575	12903	8779	12967	24057	21348	13120	13282	11528	11935	12589	11248	21113	9431	11389	9522	10817	29553	7190	8324	11835	12683	18588	12434	9770	6020
ARPC5L	2323	1506	1724	6312	2351	2671	1989	3289	5695	4078	1656	2313	2996	2865	3362	2754	2846	2749	4802	3202	1950	2557	1536	2963	4324	3020	4457	3768	6013	2572
ARPM1	107	95	162	311	101	128	52	62	165	137	35	58	80	94	99	85	134	254	261	83	112	124	122	63	74	166	56	70	136	38
ARPP19	7878	8661	15845	8233	5281	7368	11941	7842	17070	7607	4519	9254	10732	8596	6252	9106	17513	14633	7735	12778	17121	9612	8384	4753	11131	20722	13230	6588	3783	13225
ARPP21	0	0	0	3	4	6	6	0	0	8	0	0	0	1	0	0	10	0	0	3	5	0	0	0	0	0	2	6	0	0
ARR3	1	0	0	1	1	0	0	0	0	0	0	0	0	0	1	0	1	0	0	3	0	2	2	0	0	0	1	0	0	0
ARRB1	1380	1975	2445	1028	1614	1386	968	1238	1315	686	559	1704	2268	2772	658	1813	2184	1667	2544	2811	1366	858	2659	951	1207	9687	1553	2193	1380	3705
ARRB2	847	725	1895	2291	3726	3325	1824	2425	3471	1605	2107	2035	2861	1711	4233	2549	1526	2744	3987	2718	1557	2746	1566	1913	1725	1505	3300	1414	4737	1727
ARRDC1	2415	1851	1953	3700	1741	2702	3791	4477	3285	1401	2940	3411	5741	4421	2790	3375	2374	1159	3423	8168	2671	3045	3480	5600	2742	4847	2172	4260	4951	4214
ARRDC2	933	1085	1219	1459	2057	2075	1742	1631	2475	3806	2267	1061	2445	1691	3543	1350	1255	995	5459	3532	1058	2131	4363	1998	907	1083	1928	1354	515	828
ARRDC3	1097	6306	11472	6448	3859	6440	8207	3309	10153	6039	1702	3360	6177	11510	3046	4805	6773	3702	6415	5132	5962	6258	13736	667	1845	8289	11342	3576	1619	2039
ARRDC4	690	1289	2112	301	1499	2212	1923	741	1697	596	1149	1159	397	1010	1010	3262	1961	207	542	1287	2759	2088	1778	637	2194	1989	3161	707	496	1398
ARRDC5	0	5	11	2	25	5	3	5	22	0	13	5	2	9	16	14	8	9	7	30	8	3	17	1	5	5	44	6	2	0
ARSA	2316	1236	2475	1340	2861	906	2466	1445	573	1551	3501	21375	4002	2882	3131	2131	3162	762	3317	6477	1344	2709	2883	3035	954	3163	1708	662	984	4607
ARSB	357	504	1770	1357	1605	1597	1028	797	1865	1051	1111	1021	1198	855	655	1410	1480	1000	1195	809	2352	1746	949	266	446	2076	1961	1225	745	619
ARSD	17464	6351	14894	4156	1940	10779	3792	10903	9317	2364	4293	8228	8968	10152	4943	2585	20225	4373	13947	10038	11905	8186	6946	6112	8735	10174	2588	7598	2417	8101
ARSE	40	65	303	646	214	195	125	131	22	52	428	309	168	155	277	21	181	88	40	122	275	126	235	34	6	91	32	93	18	51
ARSF	1	7	0	21	0	2	0	0	1	1	0	0	0	3	1	0	2	2	2	4	1	2	3	2	0	5	211	0	94	1
ARSG	945	732	1298	380	157	1140	1381	1235	48	110	122	946	1809	523	243	208	1310	117	107	1252	1966	352	766	909	722	1055	253	468	61	1654
ARSH	2	14	11	108	26	12	2	21	28	5	5	12	12	37	15	4	28	29	32	57	17	139	10	15	24	24	5	26	40	5
ARSI	107	175	713	140	254	613	378	474	43	387	286	58	652	117	342	95	433	446	868	281	544	504	377	140	18	638	223	217	142	109
ARSJ	93	298	251	446	238	201	354	145	314	190	51	92	140	218	77	248	165	200	951	713	364	607	385	43	22	170	113	134	51	57
ARSK	205	432	1003	300	758	481	345	433	427	274	230	164	257	547	191	399	339	277	580	664	623	455	469	146	370	546	451	281	126	54
ART1	8	4	4	0	4	5	3	0	21	0	0	1	1	10	0	124	2	0	0	3	0	2	2	0	0	0	0	5	0	0
ART3	1	5	2	15503	961	8	5	1	91	192	1758	1	1	8	18639	685	4	237	233	3	4	16	6	0	2	2	1648	2	43	0
ART4	2	6	1	2	15	8	4	0	3	9	7	1964	2	4	7	10	5	12	1703	3	1	5	23	0	0	5	6	9	0	1
ART5	19	69	78	19	30	24	6	64	53	4	21	21	11	31	25	341	17	8	2	17	5	13	57	13	0	32	4	14	13	3
ARTN	105	162	59	85	21	30	45	359	1366	300	1309	284	173	46	968	35	14	752	264	298	82	156	24	113	139	297	49	178	47	267
ARV1	3207	825	1909	3257	1284	1762	1278	2275	2861	1497	850	1953	1897	2086	822	1394	5180	1307	1468	1559	1528	2091	869	1600	858	1824	1528	1441	818	1216
ARVCF	410	1460	478	808	2013	403	616	2654	1452	655	1004	264	1158	984	2079	348	662	1464	394	4458	617	849	2887	1655	546	1155	629	645	3443	2132
ARX	30	9	201	5	2	15	188	80	0	0	80	179	2	35	11	49	168	0	2	184	161	13	12	1	81	23	5	87	43	2
AS3MT	1270	277	1534	1686	1707	866	63	266	8	492	596	605	450	1823	673	312	164	712	903	540	680	818	750	745	8	984	55	432	1724	565
ASAH1	36893	7955	73547	9205	8507	24932	44772	16866	7766	9835	3954	12507	20394	22288	6235	12448	63901	4446	7718	30070	31135	7115	11944	9264	8102	18318	9149	13432	4978	10843
ASAH2	39	30	17	2	4	5	2	31	30	23	11	2	78	8	16	7	11	3	5	15	27	20	24	0	5	79	11	12	10	12
ASAH2B	61	7	60	2	10	57	8	96	10	1	4	18	170	49	5	51	8	26	20	12	65	122	3	4	12	64	35	46	43	11
ASAM	174	799	1321	630	538	1354	722	215	46	221	232	203	704	732	368	565	910	239	159	847	1382	682	1379	73	60	1296	229	1407	526	84
ASAP1	3563	2879	5119	4119	4183	4629	3588	2370	1946	3501	1931	1750	2441	2300	2420	4995	4112	5462	3433	2923	4946	6638	2759	741	1460	8461	2600	3936	2651	2550
ASAP1IT1	0	0	2	0	0	1	0	1	0	0	0	0	0	0	0	0	0	0	0	1	2	0	0	2	0	1	1	0	0	0
ASAP2	2530	1410	2482	6224	2579	2274	3541	4260	2722	4611	2183	1681	4459	1921	4729	5735	3024	2407	1678	2274	3017	6866	1964	525	2237	8620	4387	2137	4100	1912
ASAP3	1217	1775	3940	2104	971	1808	2524	1900	5958	1279	2550	765	5567	4036	5826	3311	6518	420	2415	5055	1966	3228	3296	1700	2456	8862	6019	3038	3165	5549
ASB1	246	938	1175	398	1418	1442	895	818	405	670	350	622	977	955	888	1100	1695	835	1728	1143	665	887	1953	1041	764	1209	1069	1123	1199	1646
ASB10	0	0	0	1	0	0	0	0	0	0	0	0	0	0	0	1	0	0	0	0	0	0	0	0	0	0	0	0	5	0
ASB11	0	0	1	0	0	0	0	0	0	0	0	0	0	0	0	0	1	0	0	0	1	0	0	0	0	0	0	0	0	0
ASB12	0	2	5	66	0	0	2	17	0	27	3	2	0	3	11	0	0	27	76	4	8	2	19	0	2	5	22	6	15	1
ASB13	2468	2881	6555	2533	1919	2538	2180	10525	966	4455	1276	1841	2864	6799	5357	1373	3703	4025	4810	6722	4013	2112	3337	6450	490	4204	2035	5126	3296	4954
ASB14	22	32	28	17	16	44	40	52	9	21	20	7	21	28	24	26	41	27	38	33	41	13	25	14	11	32	27	23	10	35
ASB15	1	0	1	1	0	0	5	2	0	0	0	2	0	1	1	0	2	0	0	0	2	0	0	0	0	3	0	0	0	73
ASB16	71	27	122	39	88	70	180	151	42	9	31	34	16	71	53	12	75	18	52	84	28	39	56	52	23	243	17	117	38	633
ASB17	0	0	0	0	0	1	0	0	1	0	0	0	0	0	0	0	0	0	0	0	0	0	0	0	0	0	0	0	0	0
ASB2	15	7	98	32	452	276	103	26	158	18	167	102	44	111	154	173	47	45	145	332	116	131	177	45	48	51	1032	69	46	13
ASB3	322	585	930	1334	1074	819	644	1116	490	505	383	498	909	1452	899	1136	1004	487	1096	1085	976	1307	1099	433	645	1086	1500	683	625	809
ASB4	0	9	1	11	2	1	1	6	4	0	1	0	0	0	0	1	0	4	2	0	1	2	14	0	0	3	8	3	4	2
ASB5	0	0	1	0	0	0	1	1	0	2	1	6	0	0	2	0	1	0	5	1	2	0	0	1	0	1	0	1	10	0
ASB6	1615	1514	1686	3685	1325	2011	1821	2745	2509	1236	1439	1343	3678	2090	2592	1764	1877	1716	2780	3378	1804	2144	2829	2088	2382	2448	2607	1875	2674	2112
ASB7	758	1075	1808	1025	1831	1028	1364	1026	1430	823	1121	855	1462	1147	1432	1340	2013	1399	1014	1002	2015	1501	987	542	1283	2675	2230	717	1380	955
ASB8	2093	1828	2221	1673	1194	1636	2736	3936	1069	1013	928	1744	3279	3024	1660	2801	3334	1045	3099	1951	3500	1850	1951	1365	1617	3451	1761	2051	909	2460
ASB9	40	23	402	87	66	79	181	128	198	95	89	144	20	65	65	85	330	200	349	97	47	573	98	41	13	33	46	108	479	152
ASCC1	808	1131	2119	2295	974	1436	942	2319	1876	1300	944	907	2296	2541	915	1340	1218	1393	2713	1704	2147	2939	912	631	1326	3990	1906	1597	2320	1476
ASCC2	2767	1795	3612	5682	3703	3415	3708	2876	4047	3741	4727	2377	4853	4388	4147	3427	4921	5508	5872	5844	2572	4481	3650	3141	2856	4931	4441	2314	7240	5974
ASCC3	2645	1976	3098	3866	10008	3784	2130	3576	4868	2827	1562	1253	2571	4267	2085	32587	6410	3647	3563	1912	2759	7419	2272	724	1954	8645	4138	2524	3377	3196
ASCL1	0	0	0	1	6	0	0	58	0	0	3	2629	66	4	1	1140	137	1	5	8	1	0	3	0	1564	358	0	22	38	502
ASCL2	15	39	56	180	105	621	31	43	177	15	73	61	42	325	546	580	604	28	81	121	47	410	95	566	886	36	235	167	36	28
ASCL3	0	0	0	0	1	0	1	0	0	0	0	0	0	0	0	0	2	0	0	0	0	0	0	0	0	2	0	0	0	1
ASCL4	4	2	47	2	0	8	2	19	0	0	2	58	3	7	0	0	38	0	0	9	9	0	22	15	0	2	2	7	1	0
ASF1A	2134	683	1191	3654	4550	1327	667	2246	3053	1640	1088	1515	724	1610	1637	4228	1425	2781	1028	707	1189	3876	1011	733	1687	2027	1608	767	2161	1001
ASF1B	1620	640	571	5756	661	548	863	5002	5006	1353	1985	1067	2656	1150	1627	4298	979	4384	2324	1479	605	4074	235	814	3903	1595	3447	1823	3150	507
ASFMR1	2	4	2	5	3	8	1	0	3	4	0	0	0	1	2	1	5	1	3	1	1	2	1	0	4	9	6	4	2	0
ASGR1	3	6	21	12	94	23	33	17	2	38	137	47	14	6	127	17	15	42	59	72	6	40	67	59	14	10	66	13	536	29
ASGR2	3	3	14	16	43	33	25	7	5	11	20	27	12	12	25	29	21	39	28	39	5	51	15	13	12	4	26	20	11	8
ASH1L	11027	6787	11679	5873	4199	8215	5450	5351	4069	5622	1781	2432	7750	10244	4369	10561	12012	2997	7209	4639	9011	10251	7199	2734	2470	21334	9232	9684	3251	4216
ASH2L	5360	1380	3398	6665	1702	3380	2788	7595	2078	2524	4133	2503	5397	3394	1997	3754	5256	3983	8682	3409	3865	14815	2700	1540	2357	32251	2779	2446	2143	2985
ASIP	0	0	3	5	9	4	0	0	0	2	1	0	2	1	14	1	1	0	0	6	0	4	9	4	0	0	7	3	2	2
ASL	1042	1076	1250	479	988	1756	1020	2284	2241	1158	1220	3714	4232	2046	2177	677	1390	1724	3891	3389	1054	2423	1648	3120	1631	2121	1594	1368	1876	3168
ASMT	0	0	1	3	6	2	4	3	1	0	1	10	1	1	1	2	4	2	3	5	2	0	4	2	0	5	1	8	0	0
ASMTL	2069	1190	1610	814	1543	2442	2103	1397	879	862	1419	2219	1819	3336	2009	570	1422	1428	5537	3588	1084	1215	2610	1971	1140	1533	633	2776	425	4094
ASNA1	6288	3290	4074	5345	3324	4201	3180	6042	5584	4289	3316	4666	7515	4416	4645	4744	5073	5591	6345	6048	3919	6374	3163	5677	4011	3125	3969	3303	6443	4890
ASNS	868	1509	1553	8902	1230	1087	762	2174	2235	2376	1984	702	989	1219	7137	2131	2549	13860	11270	2156	1188	2695	925	331	1541	647	3040	626	3721	3160
ASNSD1	2146	1493	3572	3179	1581	3189	2845	3954	1865	2880	1142	1471	3369	2959	2095	2858	3498	3190	5829	2948	3599	2219	2543	1751	1833	3471	2389	2195	3079	2526
ASPA	12	7	21	7	37	92	67	15	0	5	42	40	10	31	6	5	120	2	0	70	17	2	50	3	7	4	6	57	5	4
ASPDH	0	0	0	0	2	0	1	0	0	0	0	0	1	0	4	0	2	1	1	4	0	1	4	0	0	0	0	0	1	0
ASPG	1	9	1	0	2	6	3	14	0	14	4	6	2	5	12	1	1	0	1	7	1	1	14	0	0	4	250	6	5	1
ASPH	22790	22290	32019	21356	5319	21203	9581	21204	7437	7516	4892	5129	2887	19062	12465	35992	21124	8274	15662	13532	18643	18040	12609	9513	549	17157	18010	19926	3507	9233
ASPHD1	163	34	46	29	55	24	683	109	22	631	54	31	30	28	333	7	77	31	1264	139	72	149	98	136	15	15	201	102	1426	6157
ASPHD2	250	74	196	219	409	281	399	224	313	188	193	125	474	233	199	523	349	193	264	368	206	278	181	214	150	489	351	145	100	160
ASPM	1342	686	420	5359	2179	706	457	2101	3246	3413	1227	441	1135	1775	1199	6731	2863	3006	3297	474	602	2839	135	163	1492	5366	5553	3499	2976	310
ASPN	1995	1127	34881	1108	596	13758	6676	3093	130	3914	1319	1025	7851	4640	2404	1643	12804	764	879	7977	69953	6764	11093	1275	118	12604	1916	10320	774	852
ASPRV1	37	99	106	402	77	155	107	180	102	90	21	209	89	139	152	51	221	57	74	210	101	252	291	44	21	110	267	98	232	195
ASPSCR1	1346	858	726	982	1648	1248	814	2017	577	1320	1399	1441	1524	1036	1941	750	1146	892	1518	3707	1038	1576	1361	2559	2107	1108	755	646	2475	1751
ASRGL1	37	213	196	1700	658	888	207	185	6555	490	677	614	597	1120	1224	285	490	2175	617	364	140	1508	257	148	453	58	191	1102	244	32
ASS1	14357	1476	1662	5705	2026	11771	2882	666	35161	2046	10186	2205	924	4448	8412	2793	2612	7834	24165	6428	537	5951	3762	1483	7590	7303	10094	2098	3419	1251
ASTE1	498	437	817	432	515	836	659	634	534	256	440	325	745	746	518	758	901	224	553	795	852	966	680	392	489	814	823	466	294	334
ASTL	4	2	18	14	5	3	7	17	0	0	0	5	37	55	9	5	8	1	1	26	1	1	7	13	4	74	5	6	0	3
ASTN1	8	118	471	37	957	67	45	15	38	521	0	49	30	253	49	56	44	20	57	86	74	13	244	0	0	53	18	75	623	0
ASTN2	1394	797	4515	173	2247	238	3235	804	390	93	86	672	2591	1051	133	11681	1754	68	377	822	2164	175	1124	2132	2459	1954	558	1367	1741	1739
ASXL1	2618	4003	5841	8070	5438	5501	3876	8296	2258	3243	2292	2015	3911	4551	6672	5852	4585	6167	5618	4356	4163	7846	5606	1851	3075	6620	5425	3661	5360	3291
ASXL2	911	1857	2685	873	1339	2281	1509	765	414	807	420	399	1589	2428	1144	3823	3806	732	2415	904	1889	5076	1528	64	881	5092	2659	2444	828	1139
ASXL3	1	40	35	37	114	12	27	9	0	25	5	2206	13	38	0	2	176	1	1	4	22	2	79	0	5	5	4	25	53	1
ASZ1	0	0	0	0	0	0	0	0	0	2	0	0	0	0	0	2	0	0	0	2	0	0	0	0	0	24	0	0	0	1
ATAD1	2935	2732	4781	2357	1870	3294	3952	5459	4252	3245	1603	2089	2876	1696	1560	2822	3195	351	2844	3261	4943	4504	2863	1320	2025	14076	3910	2973	3289	3371
ATAD2	5806	3191	2402	6752	4185	1440	2031	5244	6277	4880	3512	1251	5425	2662	5652	12580	3663	5879	4786	2660	3296	6879	1342	699	14179	12068	8793	4746	3072	2773
ATAD2B	515	947	1631	1967	934	1382	937	868	931	1403	770	486	1357	1113	1701	2566	1730	802	1764	1275	1596	3861	967	255	895	2604	2290	1203	909	472
ATAD3A	915	911	426	2061	2941	930	620	1696	3120	2193	3514	1423	1900	1462	3698	1282	1240	3387	1924	3249	577	1699	1702	1823	2197	819	4154	1029	4697	3102
ATAD3B	217	419	118	826	1252	432	260	831	1568	905	1316	287	334	301	1564	620	359	1785	639	1409	326	691	1180	1144	824	304	2313	352	2508	703
ATAD3C	136	273	346	40	172	473	50	560	3783	312	1774	757	37	404	406	41	603	161	56	63	19	364	480	71	50	149	160	292	252	2797
ATAD5	193	217	342	736	556	199	237	544	173	267	173	66	148	129	411	1137	505	518	620	298	572	823	187	30	233	1164	561	275	684	61
ATCAY	0	0	0	1	3	0	0	1	0	0	0	0	1	2	2	1	0	0	26	0	1	1	1	1	2	3	0	2	6	0
ATE1	727	585	1047	339	326	722	548	225	192	352	137	257	848	1732	277	937	780	644	471	557	886	1109	506	35	299	750	554	845	633	630
ATF1	1700	989	2124	580	565	1378	1129	1756	869	702	711	575	1222	1923	606	1907	1730	765	814	1182	1636	874	1189	745	568	2520	1139	1149	583	714
ATF2	577	1037	2486	684	997	1658	1050	632	500	728	326	608	1771	1858	580	2133	2197	748	770	1149	1868	1481	1295	133	986	3873	971	1612	914	1030
ATF3	1140	1732	1000	4094	2767	2338	2170	419	2324	2061	2758	1479	5663	1451	2343	704	1123	1210	2606	1886	3723	2373	4978	246	804	1935	750	3707	886	402
ATF4	11703	9279	10615	47738	12885	15531	13587	12776	29327	15081	17446	8742	25877	13832	37109	16338	18263	36290	32742	27452	10528	14626	17630	11991	8715	16091	25940	9368	31728	20040
ATF5	4122	2759	1798	2781	3147	2702	1651	4571	7759	2776	1619	4936	4926	2330	3733	3467	1825	12604	6355	4310	2686	6434	2133	2221	7820	2174	4653	1604	2442	3224
ATF6	7349	3042	8906	5168	2586	5713	4307	4721	3393	4163	1465	2587	4889	6854	3513	5703	10896	2971	10153	3755	5920	7331	3166	2938	3370	9669	6140	5543	4164	3236
ATF6B	13642	5350	7615	5675	6457	7010	3510	7923	5785	6571	5998	5620	8269	6891	11922	8684	6779	8312	9534	10750	6374	11362	7033	5630	2152	7577	6261	8702	14078	6825
ATF7	4334	3819	7912	3442	2333	4856	4175	5536	2982	2500	1724	1991	4092	6634	3130	3911	6612	2831	2360	3854	6550	6284	5410	1347	1932	5739	3933	5182	2230	4019
ATF7IP	2679	2541	3965	4483	2944	2640	1873	2700	1370	3159	2160	1367	3543	4193	1996	4899	4870	1818	4381	1564	3917	11678	1941	325	1167	6672	3455	4734	6323	2037
ATF7IP2	50	415	570	30	356	401	145	542	949	400	752	422	475	530	125	521	796	246	316	522	610	195	187	239	306	110	860	230	41	29
ATG10	400	162	467	547	350	456	202	326	1014	196	229	312	385	424	230	628	468	137	391	202	353	325	301	163	255	640	591	315	423	267
ATG12	1888	921	1798	1213	1167	2075	1516	1731	2313	1206	997	1304	1628	1847	860	2007	2805	968	955	1691	1906	2011	1250	1028	2022	3550	1623	1745	933	1237
ATG16L1	2147	1387	3889	1600	1381	4738	3294	4267	2638	1809	781	1629	3782	3735	1209	2443	4975	1031	2604	5133	3116	3456	2327	2743	6343	3850	2464	3032	1091	1731
ATG16L2	278	713	375	856	1017	551	829	1602	1570	320	618	367	568	584	1791	662	692	868	732	4401	889	314	1534	1591	391	3318	1047	606	1040	593
ATG2A	1985	1704	1619	1797	2424	1799	1107	3279	533	1513	1344	952	2245	1886	1824	1655	1271	1904	2582	3672	1368	2069	3029	1593	833	3091	1897	1785	3267	3427
ATG2B	2055	2742	4056	1101	1294	3168	1809	3501	1700	982	920	1344	2077	3007	1270	4007	3870	882	1333	2731	3933	2298	2959	821	1084	4835	3219	2067	762	2459
ATG3	2310	1419	2831	2597	2041	2797	2007	2228	4125	2105	1573	1735	2428	2339	3355	3306	3240	1724	3908	2605	2675	3979	1624	1764	2594	2542	3564	1854	1485	1797
ATG4A	765	567	1036	1312	637	1241	793	919	1605	1108	597	1365	857	927	1238	1088	1576	596	1642	1067	1346	1950	631	592	934	989	1438	795	835	897
ATG4B	1413	1276	1801	2560	2502	2779	1907	4343	1839	1837	1887	1572	3581	2513	4194	2510	2959	2577	2182	5425	1568	3227	3191	3598	3568	3631	3232	1977	2241	3559
ATG4C	358	332	850	1119	406	535	404	564	280	400	408	363	459	739	473	822	668	446	1689	667	1071	859	473	230	550	502	768	452	437	136
ATG4D	1411	564	671	2391	950	756	1020	1933	1336	754	670	1006	2760	908	1397	573	830	1350	1192	1920	554	1248	949	1569	1213	1022	1900	749	1331	2658
ATG5	2038	1165	2014	2044	4458	2296	1318	3998	4495	2314	2120	1951	1679	3124	2055	4923	3458	2782	2545	1662	2076	4355	1814	1242	2003	4966	2281	1304	4316	1203
ATG7	1731	1609	2560	3854	2918	2340	1682	2666	3551	1608	2203	2119	2201	2235	1587	2757	2660	1730	4219	2794	2394	2130	2049	2672	2557	2989	2573	1628	1882	1763
ATG9A	2348	2208	3396	2692	2834	3120	3438	4119	2153	6290	2711	2956	5750	3327	5166	3278	3586	6747	5760	4314	2845	5470	3929	2868	4546	4765	6365	2723	7604	5070
ATG9B	23	25	58	284	66	93	55	516	40	140	463	1224	18	20	787	86	74	32	205	89	40	69	51	20	321	105	100	20	39	3077
ATHL1	495	2202	1738	384	1726	662	3744	2059	4009	840	2285	1081	964	578	2841	600	4188	406	2202	60580	747	368	4250	14523	176	760	3674	783	1827	3305
ATIC	6133	4013	9622	4654	2572	6865	5011	10097	6317	4217	3186	3630	7769	7908	2582	6931	11146	5048	6794	8322	6882	6125	3730	4051	13894	12468	6328	7297	7945	5914
ATL1	717	639	899	1117	936	797	1035	426	528	1163	292	184	730	795	1068	493	372	960	431	386	1600	1648	1041	394	777	692	1094	353	1237	1315
ATL2	1901	1979	3333	13971	2996	3049	2849	2184	2858	7822	3006	1368	3076	3540	10177	3668	3717	4081	10635	2190	3464	8124	4993	874	2081	6654	9282	2836	5688	1294
ATL3	2024	1110	1886	1079	897	2087	748	1631	1055	1363	2481	934	2324	2516	673	3171	2708	1847	2142	838	1361	2972	718	540	1092	4278	2804	2496	1812	907
ATM	1865	2653	4319	1087	3551	3689	1961	1230	2123	1545	1453	1144	1831	2208	2631	7257	6189	1671	2844	4114	5066	2575	3551	613	1109	2222	2758	2886	2209	1740
ATMIN	3130	3629	6463	6143	2486	4001	3926	3191	4356	4274	2526	2754	5973	5179	4254	5332	8109	6361	9306	4104	5304	5542	3814	1447	3481	7123	8009	3297	3109	3422
ATN1	17734	8645	10961	24868	7701	12175	11081	18096	6038	12486	9846	8485	18217	11953	15076	5192	11739	16115	14002	16438	9332	17590	23017	8135	6586	17546	11072	10816	22112	24690
ATOH7	0	0	1	90	0	0	0	0	6	0	11	8	0	0	20	0	1	1	42	3	4	18	9	2	12	0	5	2	44	2
ATOH8	24	138	63	112	259	189	140	39	22	11	93	127	69	354	85	62	49	154	57	405	40	58	1014	41	7	99	37	409	52	47
ATOX1	1954	1549	2334	2701	1507	3499	2535	4514	5653	2754	1572	3957	6704	3234	1496	3109	5524	1353	7449	5178	2220	3219	1615	4752	5748	4705	4362	4473	2188	3582
ATP10A	1010	708	710	135	705	1901	1006	339	1740	561	408	241	2137	639	884	762	1306	451	1913	734	1357	1155	851	260	138	819	298	589	706	285
ATP10B	1	10	5	225	134	1	2	2	329	44	16	14	2	5	8	7	34	2	25	10	9	67	36	6	1	8	490	9	133	4
ATP10D	301	988	3178	427	1081	1594	1084	1296	969	831	312	1167	1295	1644	598	1011	2493	421	1543	1918	2445	974	1436	410	706	2734	2658	1570	194	415
ATP11A	1287	679	1481	3384	3383	1751	1253	592	2142	3987	3278	1298	2404	1198	5305	25291	1682	7031	2417	784	1333	5159	1947	276	2208	1058	1881	954	1822	950
ATP11B	365	3145	2599	4904	3750	2159	2803	2026	4213	3343	1903	1500	3472	2549	2342	7184	2766	4140	7663	2082	4862	8898	2758	483	3103	1828	4395	2639	3131	236
ATP11C	1408	988	2818	2459	1882	1982	1464	1193	2876	2388	458	447	722	1487	1800	2441	1718	2321	4987	1503	1499	3817	1435	291	1134	2199	1627	1305	1281	261
ATP12A	0	1	1	5	0	1	0	1	98	168	0	3	1	1	0	4	0	0	69	1	1	2	16	0	0	1	441	3	10	0
ATP13A1	7489	3453	3914	6826	5557	4391	3499	5001	5837	5332	3945	4436	5090	3959	7048	3068	5415	6017	5753	8104	4413	9064	4759	3440	3596	4681	3947	3226	8597	9534
ATP13A2	3506	3259	2291	5450	3471	3358	2557	3344	2277	4883	3250	5981	19327	4539	6709	3218	5800	5408	3414	9602	6963	3921	3537	3712	3613	3720	5709	4427	5640	12340
ATP13A3	5673	4265	7397	8448	6049	7982	5444	4708	6254	7388	3913	3867	5062	6009	5230	13750	8156	9723	14677	3760	7610	11194	3439	1190	2823	12274	5651	4602	5341	4107
ATP13A4	556	1112	477	32	34	190	30	23	724	69	22	288	14	33	165	238	426	4	13	36	39	2336	1177	20	93	23	546	6	753	11
ATP13A5	0	626	38	36	12	79	7	5	720	1527	11	3	4	13	1417	306	265	4	271	18	13	704	2160	0	7	29	142	2	3504	0
ATP1A1	80631	28086	32042	71884	28524	53036	40955	40379	47825	39499	34435	24831	32591	56771	65199	38807	53296	35645	82047	34463	26319	133827	38625	22890	11177	42249	173522	40055	72136	99618
ATP1A2	61	716	210	1	152	793	744	68	5	0	68	476	31	364	52	10	50	8	2	689	1403	16	500	83	4	31	16	533	8	8
ATP1A3	10	7	18	5	107	73	651	4	13	44	43	1352	235	14	47	107	68	28	159	169	85	66	19	18	525	42	19	32	4	1861
ATP1A4	650	29	101	3	24	398	4	21	5	0	8	12	3	120	3	39	390	3	1	167	203	1	135	171	12	104	2	291	1	612
ATP1B1	18556	11352	22372	13639	3174	7255	10978	11285	31492	5915	16510	5398	12652	29834	5817	3410	19392	5183	29161	2843	7948	33415	8509	10397	1316	20175	34740	19005	11849	4721
ATP1B2	190	110	252	37	80	185	127	60	23	33	56	362	103	234	815	40	79	29	11	96	104	102	478	40	14	64	22	36	29	75
ATP1B3	3532	2878	3533	25563	2833	5348	5548	3588	11566	6375	6578	4582	5843	4054	5270	4292	4719	5314	7649	3862	5761	9085	2233	1187	3281	7417	62873	2161	3136	3068
ATP1B4	1	0	0	1	0	0	0	0	0	0	1	0	0	0	0	3	0	0	0	0	2	0	1	0	0	0	0	0	0	0
ATP2A1	7	24	3	12	4	7	17	73	20	4	46	11	40	5	27	13	33	27	20	30	5	12	19	16	67	16	36	31	56	33
ATP2A2	13256	9427	20049	26759	9046	18430	14358	25018	20993	14461	9617	11750	21545	15284	11613	23443	20838	13558	21844	9460	17041	42583	11553	3537	9729	40473	25012	14339	13613	20612
ATP2A3	26085	706	5488	1873	20352	3051	22537	352	2976	388	2573	9400	8878	1967	11941	7712	2751	1165	1148	6398	807	1808	5916	7783	735	17152	1511	3136	14321	37607
ATP2B1	2627	3121	3841	3422	1851	3740	3841	4143	2142	1447	942	1587	2225	3963	1009	4502	5788	2107	2648	3575	4115	6226	4562	1065	2017	5965	2210	1996	3353	3064
ATP2B2	0	22	21	6	11	17	9	46	2	33	10	10	6	224	38	7	14	4	45	12	4	10	13	3	2	48	12	14	21	4
ATP2B3	1	1	0	16	0	0	0	0	0	1	3	0	0	0	29	1	2	0	0	0	0	1	1	0	0	200	0	2	1	0
ATP2B4	4427	6453	12953	8979	5561	12494	9172	4140	6329	10546	7127	6572	10779	20157	6154	14194	5545	5136	9737	5928	8195	12449	7628	1576	3158	27547	22261	15600	5460	3848
ATP2C1	7000	5996	12184	12301	8391	7616	8617	8825	13021	11220	5010	3790	7069	9796	9301	11961	15887	7003	14155	7009	11239	21090	5641	2614	4017	12302	19647	5923	5275	6959
ATP2C2	1101	482	943	420	331	250	520	612	2800	206	891	1151	2243	1089	1260	982	4094	159	1324	1471	379	4452	944	521	1179	1069	1381	1417	18	7358
ATP4A	0	0	0	1	0	1	0	0	0	2	1	2	0	1	1	8	1	0	1	2	0	4	6	0	0	0	0	0	0	0
ATP4B	0	0	0	2	1	0	4	0	0	0	5	0	0	1	27	2	1	2	0	0	1	0	1	0	2	0	0	1	0	1
ATP5A1	21967	18334	25130	39078	21428	15566	20581	28700	27932	20100	12945	22794	16471	32170	26462	30590	49325	66227	43966	31905	22879	18103	21766	21435	44844	20181	27124	18909	67953	44798
ATP5B	37082	18398	25561	25630	16254	29828	21812	46795	23245	25873	10322	27031	39237	28903	25348	42672	40780	27235	49571	31262	28317	47981	22293	21166	30681	40906	29121	27932	23954	70075
ATP5C1	8796	5379	7405	16925	7593	8698	6874	14030	20358	25757	14436	10576	10661	8250	21886	9841	12614	15399	21793	8683	9989	19852	4823	7045	9793	11056	7431	6893	17898	9039
ATP5D	2967	798	1143	1998	2411	3104	1787	2340	1973	2632	2475	3741	4000	3505	2555	870	1037	1273	3072	4622	602	1366	3440	4163	2056	1319	1643	1488	3257	8270
ATP5E	7612	7090	11028	16184	9353	11450	9491	26527	27763	12072	10402	12400	23787	11047	18149	7908	8129	12651	15683	14417	10762	16389	6868	10786	14233	19601	12693	9745	11100	11625
ATP5EP2	70	74	94	186	129	72	114	213	136	107	106	128	208	69	125	90	93	119	125	130	146	126	45	120	83	167	121	88	148	220
ATP5F1	4971	4731	5444	6177	4272	8185	6129	7439	10889	5527	6687	8048	8285	9441	7431	12534	9879	6735	12455	9526	10799	6614	5293	6274	6117	5335	12838	6149	12261	9987
ATP5G1	3003	1347	1480	3267	2103	2362	1580	1994	13397	2209	2519	3510	1534	1224	3766	2861	2415	2408	3878	3902	3440	2060	1697	3061	1553	1665	2183	1435	6086	2989
ATP5G2	21407	10122	18786	12153	6236	16877	12753	22703	16606	9236	9882	15893	18258	19345	11840	12005	14036	5288	8364	20649	14077	9826	13166	14594	11582	14389	10516	15009	13475	23201
ATP5G3	5135	3682	7131	9733	6218	7648	5299	9721	10171	10322	5057	8635	10079	7938	6788	8532	8044	7900	9129	8296	6252	7813	5055	5504	8876	9604	8089	7826	13589	9592
ATP5H	7705	3841	5674	11013	4330	7720	7102	11282	7199	7087	7624	9814	15199	3887	6190	7029	6595	5916	12854	6142	9824	7171	3272	6075	13491	8045	5500	3491	9136	6635
ATP5I	2951	1843	3184	4548	1505	3885	2782	7615	10109	2234	3196	6654	6350	3706	3669	1925	2113	2175	3785	5853	3848	2353	2022	4593	7441	4512	4347	3251	3319	4160
ATP5J	4652	2163	4172	12836	3928	4487	2344	5473	16640	4551	6186	8422	4651	4062	4683	4260	5163	4314	6645	5149	4333	11476	2719	4326	1344	5201	2979	3986	5457	4422
ATP5J2	6021	2800	3506	11017	2969	4916	2813	8633	10492	5741	6038	4332	9155	4133	6816	5621	3875	13215	7578	4876	3721	6680	2291	4023	6094	4060	7755	3803	7658	3985
ATP5L	10242	3935	4998	11248	4027	7849	4113	5426	14505	7894	9139	9837	8793	5482	7213	7585	5816	11634	6710	8996	5999	7340	5310	7387	5268	5482	7667	7110	16959	9377
ATP5L2	0	2	0	0	2	0	0	1	1	0	5	1	0	1	3	1	0	2	0	5	0	0	0	0	0	3	1	0	6	5
ATP5O	7141	4595	8181	12328	5277	8809	3957	8264	21279	6798	8345	8998	7560	10066	8370	6792	6574	4672	10477	8073	7116	12074	5823	8160	37061	7033	5514	7342	5296	7397
ATP5S	407	195	423	237	258	347	230	356	319	163	201	223	538	316	208	513	335	378	177	472	543	676	342	401	212	432	446	310	917	461
ATP5SL	1991	1400	2624	1346	1388	1975	2005	3612	1449	1462	1040	2275	3680	2657	3052	1784	1363	3241	2020	3683	2959	2908	2196	1930	1600	2418	1901	1760	2418	3226
ATP6AP1	21249	8196	20406	12909	8570	14110	20234	16936	23532	14464	11079	33264	23819	16235	24253	18280	22378	12981	28503	26391	13340	13088	9405	14226	34283	31338	19283	12359	10499	51379
ATP6AP1L	92	149	192	92	73	209	199	319	285	17	53	103	176	214	65	154	204	11	59	184	312	79	252	117	96	270	150	182	30	300
ATP6AP2	13248	8484	24470	11931	6242	15443	14465	9906	14323	12051	6822	11483	8482	30274	12628	16107	16377	7191	12788	15356	21298	16712	8183	7408	7669	19160	9643	14624	10353	13921
ATP6V0A1	4693	3718	3874	1292	2922	3154	3973	5934	2535	2244	1885	7710	2241	2666	5398	3064	4710	3788	6049	5277	5728	4543	4134	3548	2842	7023	4926	2963	2252	13074
ATP6V0A2	1362	633	1963	4179	1954	1994	1198	2609	837	1362	1967	809	1049	1193	1143	2015	1720	1763	1837	1223	2297	2553	1318	557	603	1767	1054	968	2453	1384
ATP6V0A4	16	100	7	175	95	187	7	224	1576	524	107	910	27	28	172	4617	389	1127	154	2	87	331	113	2	13	1490	5503	19	296	0
ATP6V0B	6614	3768	3792	18207	5720	5512	5102	9445	21872	13898	11656	21438	14050	5274	17469	4165	6762	8865	11708	10477	4820	8405	4124	9896	11597	6754	14590	4175	4126	25101
ATP6V0C	11637	3613	6136	3405	8311	8792	9200	16630	13042	8457	8962	15511	13374	7888	9424	5546	6520	4473	7840	13135	6393	7037	7201	8715	20166	12346	13235	7273	9198	24827
ATP6V0D1	4126	3545	4738	2412	3976	4928	3213	3867	5722	2858	2282	6680	9148	4855	5613	5446	8312	6088	8425	6154	3904	7478	4214	4990	6190	5164	9715	4087	3602	10462
ATP6V0D2	12	12	30	24	73	34	88	45	107	65	44	249	102	2	24	57	97	19	46	29	138	220	8	33	11	111	53	43	49	7
ATP6V0E1	11513	4315	11951	7028	7139	14511	11277	14495	15642	9003	14824	14695	14813	8876	8777	7315	11301	8111	13853	14019	10618	15166	6017	9516	10529	13082	14327	7322	8198	8957
ATP6V0E2	2258	3754	2570	5904	3078	4314	3957	11676	1750	8791	6679	15662	6211	14164	9832	5909	5130	9146	7640	7945	3027	1834	3623	4534	2957	3907	1503	4107	19903	17485
ATP6V1A	3828	4848	8438	3584	3721	6517	5013	4020	4854	4725	3592	4342	6186	6761	4551	7955	12374	3362	8495	5176	8941	8535	3708	2365	5775	12898	10125	5639	2018	8495
ATP6V1B1	9	846	1522	5100	142	33	607	2125	189	163	421	779	17074	3663	2531	37	1655	244	267	294	44	97	1135	1539	591	5702	317	671	470	122
ATP6V1B2	6472	2294	8290	7563	6404	9194	6235	6868	2952	6827	4874	5976	4497	6239	5476	7133	10033	5651	6036	5716	8105	5966	4645	2737	4790	8440	11661	3899	3509	6194
ATP6V1C1	4076	5359	6652	4232	3385	3900	4582	7894	4456	4415	3694	3315	5093	4581	6926	7699	5917	3677	5480	3959	6204	4383	3564	1964	4905	15543	7880	3384	2230	3997
ATP6V1C2	125	71	93	12375	260	111	79	248	501	858	1012	192	208	113	6755	409	231	593	1213	200	107	467	224	93	107	759	1188	112	216	148
ATP6V1D	3910	2271	4430	2803	1446	4438	3413	5524	6346	3060	2643	3190	4564	3565	2931	4550	4083	1816	3044	4492	4847	4008	2220	2774	2953	5960	3352	2605	3539	4777
ATP6V1E1	6183	3261	8336	8990	5330	5162	7000	6154	8054	5110	6680	5603	8640	6003	6283	4966	9176	7003	4517	9103	9157	4532	5195	7073	3426	12048	4503	4208	5620	11449
ATP6V1E2	177	148	141	963	149	110	68	118	369	138	329	89	199	214	368	52	375	117	649	135	155	428	254	95	377	221	503	118	802	258
ATP6V1F	4903	2841	5726	9529	4555	5253	4406	13973	8334	7918	10804	21628	22978	4108	9300	3985	4181	12927	9741	7106	4430	5269	2948	4793	4561	6542	6289	3033	6363	8469
ATP6V1G1	9315	3803	8687	8371	2937	8942	10297	13202	13429	8513	5046	11469	11977	8939	5875	9363	11472	6835	8486	6672	11607	5907	6571	7802	9855	11705	14299	9697	8087	14307
ATP6V1G2	22	131	167	51	39	78	61	354	74	15	16	67	43	272	198	318	169	12	36	243	310	35	79	31	26	51	21	142	396	632
ATP6V1G3	0	0	0	0	0	0	0	1	1	0	0	0	0	0	0	0	0	0	0	0	1	0	0	0	0	0	0	0	17	0
ATP6V1H	4486	3846	4281	1428	2171	3074	3314	5750	1920	4031	2153	3145	3653	3530	6545	5435	4559	2492	4047	4831	5109	3431	2823	1717	4882	7908	4131	3088	2547	6854
ATP7A	2098	2084	2785	1087	937	1817	1610	682	2053	1322	376	1334	1260	2416	955	1307	3590	976	1020	1771	3280	1642	1229	425	1656	3056	1883	1262	1804	871
ATP7B	1065	919	2301	577	613	3878	1437	675	396	462	161	371	2078	2293	443	2673	2150	268	295	4038	2357	2527	2146	489	176	1379	98	3931	567	1384
ATP8A1	270	974	989	766	1414	961	2413	548	2385	297	581	763	856	2544	622	2314	892	291	295	1453	543	519	895	58	443	1685	690	551	1581	1855
ATP8A2	13	325	26	31	14	10	10	11	2	4	3	9	7	266	87	13	3246	6	5	191	71	25	50	0	0	85	7	91	93	14
ATP8B1	11932	4386	9159	2169	1028	3170	7678	4345	8597	1436	1263	3041	5788	7583	2161	10282	5788	2848	2551	3116	5485	4420	4155	2719	12638	7744	7017	4211	3643	5563
ATP8B2	566	1414	6248	669	3541	3868	2018	2626	185	535	1804	1349	3340	3967	1702	3291	3945	1012	415	2612	2810	2248	4107	1520	397	2749	933	1871	783	1763
ATP8B3	108	60	176	11	70	34	51	100	35	33	43	27	117	29	48	37	53	29	111	188	77	68	74	114	969	343	53	119	27	53
ATP8B4	41	132	430	35	338	505	257	89	103	105	136	106	113	462	482	243	326	98	187	206	401	389	298	116	59	244	267	154	38	92
ATP8B5P	39	58	170	516	69	75	89	83	95	63	60	89	34	70	81	43	107	85	68	159	108	93	67	193	67	130	90	41	77	60
ATP9A	6918	8438	13912	3118	9571	6016	6668	11795	11710	6133	3448	2966	21019	9264	7421	16925	27652	6815	7747	8439	7548	20562	6510	1551	4337	26590	6596	10021	3025	6447
ATP9B	1086	938	2245	1590	1732	1157	940	1429	640	1073	379	801	1014	1726	766	829	1083	1400	602	2106	1159	1425	1776	674	1020	1155	913	1375	1292	1438
ATPAF1	3121	2520	2824	2881	2486	2291	2408	4478	4884	1820	2302	2622	3933	4449	2965	4791	4871	2538	8647	3922	4641	2967	2377	3301	5837	3659	5040	2361	1678	5811
ATPAF2	919	469	631	490	792	892	665	1515	402	542	512	629	1305	705	924	620	512	500	1209	2164	905	656	817	1525	1331	916	711	447	902	1594
ATPBD4	167	361	444	229	193	221	443	466	213	290	439	134	459	203	179	245	306	240	407	393	564	245	321	74	244	956	486	177	252	193
ATPIF1	2968	2492	2191	4702	3389	2697	2098	4261	10952	3807	4701	4305	6447	4633	8556	3946	5033	2151	3144	10283	4160	3694	3020	7056	6496	3156	7194	3307	2681	7037
ATR	1668	2163	3227	3992	1754	2797	1868	1823	2054	1593	1206	682	2230	1975	2229	3735	3294	1149	3535	1488	3047	3545	1934	734	1529	4326	4038	2258	1000	1266
ATRIP	1246	736	633	902	420	1034	816	1700	843	854	444	687	966	1262	748	725	857	534	1116	967	1241	677	822	1296	832	1047	706	870	601	1318
ATRN	4837	4849	9628	11435	8426	5241	4622	10796	2200	4732	1456	2678	5141	6550	5972	8527	7097	4480	6055	4573	7547	6760	5590	2231	3517	10083	7757	4111	6921	4498
ATRNL1	15	213	36	1381	123	120	31	86	0	1	17	93	152	17	5	7	295	206	108	296	1732	6	77	148	13	160	362	210	80	11
ATRX	6060	5573	11936	2697	3842	5595	4624	4340	4978	4196	1411	2390	4653	6133	3802	6731	12899	3903	4010	5510	9547	7424	4543	1334	3742	13625	4777	6723	2945	3459
ATXN1	573	2792	5368	1582	3368	5105	2935	1471	1992	1602	1094	1411	3450	5129	1881	5427	10253	1858	1398	3095	6324	6019	3784	1086	893	5151	3705	3362	1611	2077
ATXN10	4996	3468	9709	8200	3404	4479	6334	7550	3676	5349	3810	3212	8002	9015	6379	7129	10709	4344	8266	9596	5235	5860	5566	3046	4814	17750	2558	4606	5259	10392
ATXN1L	1515	3168	3473	1777	1737	3350	2685	2287	1371	1760	1644	1862	3601	3736	2693	3641	6795	3529	5734	2236	3244	4237	3844	513	1757	4746	5799	2715	2741	2250
ATXN2	1610	1285	2948	2808	1348	2867	2406	4112	1980	1684	1596	1481	2053	2423	2076	2913	3592	1376	3776	2369	2923	4345	2368	1028	1506	5593	1874	1995	2071	3070
ATXN2L	8045	5244	5425	8631	9451	7665	7058	12920	11707	6442	6581	2992	7097	5410	10776	5582	7128	9038	15021	10139	6738	10649	6845	4299	9968	12586	10321	6904	6678	8232
ATXN3	1125	947	1482	912	1037	1292	760	1919	1116	601	912	705	1116	1475	967	2504	1540	851	978	1168	1774	1200	1356	731	1033	1900	2633	872	1776	721
ATXN3L	0	0	0	0	0	0	0	0	0	0	0	0	0	0	0	0	0	0	0	0	0	0	0	0	0	6	0	0	0	0
ATXN7	1903	1784	1721	1398	1367	2357	2258	2368	2783	1483	772	753	2804	2056	1309	3205	2027	1352	3395	1324	2206	2064	2020	425	949	3660	1636	1352	643	1000
ATXN7L1	399	445	784	1992	763	662	330	733	517	573	717	219	873	877	1319	988	963	889	539	618	628	782	664	303	485	670	607	580	376	492
ATXN7L2	130	140	99	498	357	135	152	267	321	184	265	216	246	137	578	314	266	502	307	414	153	523	266	307	222	111	382	145	482	202
ATXN7L3	3288	2742	3865	4403	4442	4413	4961	6115	2055	4017	2729	4015	4140	2364	6430	4194	3061	3478	6493	5620	5575	4578	3929	2580	2133	8588	5662	2677	4906	5058
ATXN7L3B	7670	7436	11550	10571	4246	7201	6789	21045	8484	5712	3194	6224	9997	9997	8073	12876	7468	5797	12310	7371	15141	13403	8453	2674	45185	17274	9342	9337	13107	10175
ATXN8OS	31	1	0	0	0	0	0	0	0	0	0	0	0	0	0	0	0	0	0	0	0	0	0	0	0	0	0	0	0	0
AUH	909	496	556	445	412	551	475	904	1008	394	211	288	751	890	390	891	944	712	754	612	645	321	693	533	348	850	933	762	264	708
AUP1	5205	3367	6388	12665	4292	6670	4559	7975	8820	12080	8978	7947	9639	5488	13478	5364	6654	4155	11150	12377	5167	15526	5459	7545	11003	11119	8937	4477	4493	10009
AURKA	612	620	333	2287	1550	509	466	2175	3352	2220	1799	676	1550	942	2485	15988	561	4930	4379	692	648	2694	138	292	3147	2010	2699	1155	988	459
AURKAIP1	2640	1891	968	2565	3540	2436	1729	3376	8369	3615	5522	6463	6285	3776	4558	1670	2043	2732	2926	8824	1998	3197	3413	6979	5193	1675	4896	2598	6792	7389
AURKAPS1	22	17	19	89	185	72	26	28	71	36	63	49	15	4	23	113	60	110	86	23	38	29	15	14	121	50	62	9	180	29
AURKB	344	176	48	2515	1643	137	145	1441	674	1275	1182	279	1128	281	2243	1057	205	2742	2895	296	85	1858	69	340	1200	738	1090	485	2472	156
AURKC	12	14	25	4	13	427	15	49	10	29	10	27	34	20	31	14	34	24	34	21	38	58	41	28	11	38	61	9	51	22
AUTS2	3324	7052	4733	8910	5558	8056	4174	12092	2727	2519	1988	21543	3751	10015	6213	5843	3966	4374	5252	2751	2609	3148	5825	2154	4925	5518	3387	4839	3879	7941
AVEN	479	397	667	785	413	473	445	537	1534	819	718	398	745	353	749	541	457	565	429	390	622	1105	368	388	415	425	943	323	480	718
AVIL	49	129	39	43	54	142	141	118	129	9	94	68	173	34	156	82	147	53	80	57	117	711	127	11	52	116	234	30	100	155
AVL9	1028	1052	1122	471	1274	844	794	5578	700	1609	545	534	2955	1376	832	1435	2020	620	1470	815	1237	1870	610	271	1092	3890	1170	867	1456	873
AVPI1	320	257	402	283	959	496	517	232	203	499	565	458	547	1013	285	193	247	234	944	1824	501	381	579	359	229	542	744	467	565	1211
AVPR1A	106	68	68	27	41	195	239	25	60	9	51	108	76	128	35	51	75	34	16	85	94	123	218	0	18	53	43	188	24	62
AVPR1B	0	0	0	4	1	2	0	0	0	1	0	0	0	1	0	9	1	0	0	0	0	0	1	0	0	0	3	1	1	0
AVPR2	14	30	21	3	73	62	71	12	7	5	43	132	15	136	58	10	36	16	6	239	14	9	163	33	22	10	14	62	15	16
AWAT1	7	0	0	0	0	0	1	1	0	0	0	0	0	0	0	0	0	0	0	0	0	2	1	0	0	0	0	0	0	0
AWAT2	0	45	0	0	5	2	0	0	37	2	1	0	0	0	11	2	1	1	2	0	1	27	1	0	0	22	20	2	33	0
AXIN1	3012	1710	1309	2330	2236	2439	2847	4144	3014	2707	3198	1073	2791	2148	5020	1244	1643	3461	5235	4111	1554	3267	2758	2765	2660	4252	2861	2391	2948	3433
AXIN2	862	656	1156	30	310	739	1303	1280	379	157	86	374	2406	1006	202	134	610	327	102	675	883	360	1134	117	455	1864	111	524	1107	264
AXL	1628	2036	7839	721	2822	6649	3546	4053	513	1949	1061	2248	4218	4886	2123	2340	4172	2442	1282	3548	6897	5162	4705	1131	727	5187	3221	2742	795	1147
AZGP1	220743	33130	31578	3851	31185	151202	67423	94584	69083	2732	15657	12044	2239	101302	252972	73140	72027	2426	20901	49442	44838	52898	57855	197115	102	12910	52741	24688	34222	68280
AZI1	778	715	404	2741	2709	735	697	959	300	1768	1468	898	835	1063	1864	520	541	1636	2519	2210	452	1422	1450	1291	1106	909	1055	671	3344	1454
AZI2	2230	1828	2910	4370	1991	2983	2496	3825	2324	2266	1568	1845	1866	3530	2305	3509	4099	2159	4158	3099	3858	2445	2413	1188	2029	5205	2067	2293	2899	2597
AZIN1	14808	11331	13468	20877	7184	10656	9998	14816	13832	18294	9882	8333	14608	12968	12754	27559	14762	10394	9756	9270	15424	14808	7046	3274	11302	49111	16743	11588	5920	8139
AZU1	26	2	4	1	1	10	34	5	0	0	1	6	9	12	111	3	17	1	53	13	1	3	26	59	5	52	1	2	0	6
B2M	61625	37090	132325	124546	171229	202390	135524	77234	393764	81986	79443	94534	81397	117919	78060	258182	212092	74059	175544	228061	129898	232082	73548	55062	165346	214953	205366	84951	23519	76259
B3GALNT1	1458	1153	2139	2323	1964	2156	1231	2352	861	1621	731	1391	934	1542	1740	1613	1767	2627	994	1574	2322	3047	1100	611	1929	3146	332	791	1636	1961
B3GALNT2	3476	1342	2394	9187	3193	3028	1285	3539	2506	2542	1445	873	2623	3410	2159	2219	3128	3313	2416	1467	1751	2584	1479	1298	2127	4758	4468	2516	2457	1093
B3GALT1	0	11	15	1	4	3	3	2	5	0	0	3	3	10	0	16	10	0	0	0	7	4	60	0	0	6	0	7	10	0
B3GALT2	3	5	33	28	21	15	10	8	16	7	21	31	6	131	7	42	15	3	2	39	16	11	29	0	12	6	11	16	0	4
B3GALT4	813	389	539	218	580	623	401	658	1297	351	462	2092	1158	478	1027	323	974	230	845	1351	431	270	741	1275	430	681	815	249	365	767
B3GALT5	56	52	121	10	222	65	13	13	1	27	1	0	22	174	52	212	1076	61	150	24	5	35	482	0	18	415	15	891	542	2
B3GALT6	1137	1109	1030	1446	1752	1079	1304	2265	2780	2171	1871	2119	2872	1959	1931	1274	1801	909	1000	2712	1324	1785	2474	3591	1552	1818	3184	1180	3404	2769
B3GALTL	679	594	1140	886	412	715	922	626	858	466	355	411	658	1041	1004	1056	644	947	712	926	1272	1084	766	388	163	989	307	750	419	220
B3GAT1	6	487	10	12	540	34	13	8	210	4	126	7	4	15	1210	29	65	16	25	30	6	169	211	596	24	21	32	78	8	2
B3GAT2	7	18	11	230	28	20	21	13	29	26	28	21	8	31	18	12	25	26	26	23	39	26	58	0	6	15	27	15	42	17
B3GAT3	2769	1236	1062	4266	2989	1742	1357	2632	3242	3114	3206	2801	3093	1585	3803	926	1213	3002	2948	4843	1218	2565	2530	2846	1067	2577	1936	1691	3909	8952
B3GNT1	1342	996	1749	1037	1603	924	1261	2736	789	772	930	923	1465	2151	1315	785	1242	1158	1349	2049	1338	779	2132	1189	771	1493	889	973	1219	5035
B3GNT2	2203	1604	3556	4493	2532	2876	2936	2927	2158	3133	1535	2047	3345	2589	3003	4391	4191	1289	3897	3701	2955	6232	2363	754	1376	5360	1990	2440	2983	1833
B3GNT3	2	167	20	230	366	32	80	38	3470	428	1260	444	658	85	1674	2662	92	62	795	51	16	10292	566	9	5	322	144	122	617	1
B3GNT4	26	12	7	68	19	9	4	23	53	91	123	3	11	8	53	49	24	31	54	4	3	119	5	13	5	54	73	2	72	7
B3GNT5	74	259	791	6653	2174	600	756	183	3373	2580	1293	378	296	451	2497	2532	347	2811	3216	374	455	4270	547	137	80	404	3441	398	1731	125
B3GNT6	0	0	0	0	0	0	0	0	31	0	0	0	0	0	0	1	0	0	1	0	0	11	5	0	0	20	1	0	1	0
B3GNT7	88	195	209	423	477	259	145	269	4006	1696	6466	151	170	260	1442	1687	170	4678	492	116	242	4460	283	76	69	1192	433	200	196	117
B3GNT8	51	69	314	36	75	145	316	345	19	150	83	584	975	234	412	210	105	36	17	519	142	180	255	342	43	320	349	195	68	865
B3GNT9	466	442	1888	629	522	925	609	601	2367	463	367	580	1830	930	1565	657	2351	272	276	1033	1373	1754	1441	816	637	1378	1678	691	306	1641
B3GNTL1	202	116	134	626	440	216	139	212	71	330	361	227	225	227	633	121	259	108	243	421	219	192	199	275	360	254	78	81	353	219
B4GALNT1	52	79	179	324	118	80	153	94	31	324	1007	133	549	85	953	50	206	255	3392	112	231	129	203	33	51	917	46	58	70	75
B4GALNT2	44	13	6	32	0	6	0	4	81	8	1	1	6	12	87	5080	3	0	8	4	1	8	36	10	6	86	37	4	0	0
B4GALNT3	908	168	183	3057	1252	1080	1153	4110	845	1765	343	50	1111	1131	3187	1372	172	1492	289	973	552	5106	777	869	1431	1490	1089	244	370	114
B4GALNT4	502	1168	411	632	1235	260	879	2597	98	1447	657	536	668	1221	2288	243	1833	606	4133	6401	488	833	2141	1411	820	1134	120	817	1604	2992
B4GALT1	24370	8696	30022	18334	10963	21856	16188	13867	31254	18336	7369	7931	13928	18504	26255	21545	17372	13847	13933	10749	20800	25421	15891	11156	8246	34271	12951	24126	15138	8977
B4GALT2	1763	1744	2176	9554	3984	2529	1753	3957	4604	5486	5720	4705	4770	3301	8634	2066	2484	9319	9328	4059	2373	4787	3534	2495	3103	3099	5782	2255	4615	3956
B4GALT3	7553	1783	4180	7994	4378	4168	2564	3924	5655	7403	2004	3602	6542	6383	5151	3017	6770	5069	9863	4141	2132	6109	3671	7061	6058	6032	6225	6382	4789	5494
B4GALT4	1407	845	1890	1810	1773	1811	1612	1329	2378	1185	1510	834	1624	1358	2269	1889	1664	1071	3065	1545	2079	2450	1086	598	1649	3897	2827	1333	1014	1069
B4GALT5	1500	3532	5746	3538	6171	7880	5011	7882	3489	5854	3171	2151	5735	5918	6731	5815	3642	8875	22251	4002	3779	11071	4630	1215	2530	10572	6979	8028	2863	1531
B4GALT6	53	148	274	607	344	196	254	97	107	113	112	118	99	149	147	82	244	496	391	147	379	192	306	51	114	469	108	142	248	332
B4GALT7	1414	1209	1086	667	1386	1863	1101	1763	1578	805	1708	944	2443	1588	3317	977	1033	653	2336	3180	1089	1982	1536	2093	869	2132	1600	1285	1021	2142
B9D1	379	266	319	183	527	609	261	586	467	269	482	308	1261	427	717	562	168	451	1139	1401	223	180	450	966	401	356	360	305	972	1768
B9D2	550	126	182	262	144	264	219	122	222	112	95	266	303	308	322	98	123	190	291	502	209	380	275	526	123	190	140	191	161	434
BAALC	23	50	164	529	377	131	642	81	7057	81	68	143	50	90	90	311	116	119	35	201	203	126	138	18	6	383	720	125	76	60
BAAT	0	1	3	17	0	4	6	1	1	2	4	2	3	3	4	5	7	11	9	0	2	3	3	0	1	0	1	5	7	2
BACE1	1841	2206	4726	3285	1849	3471	2419	2182	758	2295	2404	2478	4215	2516	3476	3242	2955	2526	2392	2485	4504	4246	3721	695	749	3454	2465	2264	5192	4608
BACE2	3312	1940	2765	11010	5940	7191	1278	786	22003	9662	5221	1351	1120	4928	6065	4641	3147	3041	8584	4300	1992	24710	3949	958	581	6102	3396	3553	7886	740
BACH1	1525	1655	4119	3484	2636	3044	1811	876	3788	2562	2000	993	1970	3808	1445	3534	2358	1726	5443	1872	3635	7104	2423	604	657	2525	4556	2249	654	1217
BACH2	40	309	631	754	1047	707	289	326	59	293	513	206	239	409	801	542	389	464	193	379	570	756	923	29	38	362	222	309	38	48
BAD	2340	1032	1911	2517	2313	2847	1534	3438	1497	2308	1407	2182	3497	2990	3386	1226	1341	1937	2738	5628	1747	1493	2915	4493	1438	3484	1301	1757	4044	7599
BAG1	5966	1830	4230	5249	3316	4350	7186	4797	6319	4743	2325	4889	6808	5980	4812	3403	4576	2054	3563	11433	4392	3462	4434	5850	1312	3719	2118	5008	8325	10999
BAG2	500	142	608	466	640	644	414	316	315	1562	952	222	423	432	220	241	423	878	551	322	808	630	299	63	49	441	128	251	2214	144
BAG3	6783	2466	11213	3753	1648	10865	7612	2834	3475	2860	3351	2707	3326	3182	2337	3132	2229	3705	6774	10264	10148	8213	3826	2927	5585	5680	6262	4460	5246	8083
BAG4	794	352	882	550	224	720	555	574	231	343	518	291	1172	1075	224	780	738	597	1523	466	984	2252	406	75	279	7922	434	460	284	421
BAG5	3450	3269	5473	4872	2218	3964	2666	5976	7546	2757	2097	2080	3478	4232	2819	8076	4201	3138	2785	3396	4530	5606	3195	1739	3215	6326	5782	3063	4276	2705
BAGE	0	0	0	0	0	0	0	0	0	0	0	0	0	0	0	35	0	1	0	0	0	0	0	1	1	4	1	0	42	0
BAGE2	6	17	15	8	7	6	2	8	8	0	4	1	8	14	6	63	31	5	0	3	21	15	6	2	3	37	5	14	127	11
BAHCC1	824	1258	618	1377	1412	1112	1126	2363	378	5886	496	722	1907	1362	1275	839	1367	1545	2687	2659	1079	995	2422	805	1214	503	1852	1632	1920	2478
BAHD1	1779	2092	1695	1972	1908	2173	3383	1000	2436	1914	1215	2442	2940	1533	2307	2155	3003	2534	1689	2419	1114	2960	2276	1460	1433	5148	3001	1865	2887	3800
BAI1	4	156	102	0	195	18	47	160	1	183	783	17	175	120	72	6	15	2	30	228	26	6	392	49	69	390	107	42	8	13
BAI2	1082	3154	1086	476	766	381	1438	183	13	142	132	1379	4979	3923	714	73	1236	44	508	4074	1612	537	638	6821	5117	2381	345	3213	743	17783
BAI3	0	31	28	11	7	18	34	4	0	1	3	3	5	18	6	4	8	4	1	12	4	3	32	7	1	14	2	12	1	91
BAIAP2	3825	1608	3534	5341	2087	2625	3163	7996	358	9218	3658	4304	4697	2142	5038	3471	2244	1674	4151	5162	4428	3196	3208	3104	4689	4646	2195	1761	5241	10906
BAIAP2L1	1946	1764	2763	6168	1936	1489	1411	5035	5223	3397	4875	1019	1320	3132	4464	2266	4116	5552	6452	729	907	8332	2142	1753	832	5824	10630	1629	3704	1818
BAIAP2L2	15	16	4	21	42	7	6	11	25	230	27	6	136	10	435	69	25	29	78	72	8	6	42	57	10	131	4	58	34	72
BAIAP3	1807	153	122	17	114	297	86	1183	162	198	362	22	2068	1294	388	224	1153	42	44	517	145	1135	1030	1992	42	4209	22	1504	40	430
BAK1	892	673	1209	1392	1272	1353	734	1679	1029	2003	1189	2659	2475	1478	2926	2113	981	2563	3980	1635	1273	2878	767	941	690	1566	2413	1356	1576	528
BAMBI	2740	3391	9693	5078	4791	7982	1782	805	6063	15192	2455	1515	370	13960	3946	7163	4080	2140	8831	27009	4362	10860	2740	206	2984	758	403	14603	6251	1068
BANF1	9489	4215	5537	14012	5065	5969	3818	14363	12612	8837	11806	11765	8489	6888	11488	8354	9630	12096	11091	9402	5970	6435	5051	8083	5317	11894	6211	5888	13168	7235
BANF2	0	0	0	1	0	0	0	0	0	0	0	0	0	0	2	0	0	1	0	0	0	0	1	0	0	5	0	0	2	0
BANK1	7	23	29	6	644	441	121	21	66	67	232	463	25	37	235	1389	94	215	17	635	85	177	82	71	55	121	137	200	8	7
BANP	533	446	484	933	898	591	380	972	491	863	569	389	1346	944	1400	629	821	640	862	1049	488	865	1071	653	691	705	1108	581	846	1528
BAP1	2934	3859	3329	4590	3409	4601	4128	7934	3948	5822	3229	4153	3617	4788	5740	3576	2936	5301	5733	4711	4274	4411	5872	4064	4289	4179	3581	3772	3226	7405
BARD1	352	277	593	263	196	259	142	202	376	239	67	51	814	624	238	1461	472	274	180	298	389	1014	183	0	411	1245	597	1200	162	92
BARHL1	0	0	0	18	1	1	0	0	0	0	0	0	0	0	0	0	0	0	0	0	1	0	0	1	0	0	0	0	1	0
BARHL2	0	0	0	5	0	0	0	0	0	0	0	0	0	0	4	1	0	0	0	0	0	0	0	0	0	0	0	0	0	0
BARX1	2	4	76	82	4	3	2	3	6	23	628	3	6	11	273	37	7	2	416	39	9	43	69	6	6	6	439	3	44	1
BARX2	3421	567	1017	4265	296	264	182	8169	303	3680	1506	444	2856	1143	9541	6402	718	1593	5818	79	1674	1123	2488	562	358	290	6766	192	4903	2398
BASE	0	3	0	0	0	0	0	0	0	0	0	0	0	1	0	5	15	0	0	0	0	1	0	0	0	0	0	0	0	134
BASP1	1182	564	4838	966	7677	2733	3644	1451	464	2705	1532	3145	1843	966	1293	1831	1363	1199	370	2388	2138	1837	882	2324	1418	1871	1119	1158	873	1347
BAT1	12220	10525	16248	29195	13580	15273	8858	19814	21362	10049	12614	11810	18781	17453	21759	11384	19357	15577	11747	28076	14716	22874	18349	15399	12063	14577	16778	14332	23737	14421
BAT2	16292	15478	19020	23263	17752	17839	10190	22507	14824	20286	17523	19721	21697	26050	24181	17278	28815	26307	34646	22428	12868	37772	21151	8327	10777	21833	24964	23816	32115	30096
BAT2L1	7210	14848	16996	13306	10519	14516	11946	19138	6857	6161	4926	7847	19505	18382	10147	26340	24509	8511	15121	14965	11685	22955	19076	5762	10173	25668	16095	30027	16632	20388
BAT2L2	13708	13556	16717	25297	11718	17646	11875	12984	14413	25506	7946	5618	16989	13526	11247	25311	34619	6999	18458	10944	18186	40580	10106	3977	5490	42557	32851	16276	8935	5951
BAT3	17608	7915	10603	15792	15970	11646	6208	13672	13438	11869	12696	11897	14213	10199	19061	11050	19377	20442	19706	14873	8672	20411	11935	9591	9451	9894	12123	9855	25487	18421
BAT4	1389	588	809	1212	1098	796	718	1403	1340	682	1136	1137	1083	1036	1940	402	1046	818	1649	2096	658	994	1167	1779	550	627	967	951	2049	1530
BAT5	4374	2238	2753	4703	2811	3454	1486	3098	3262	2278	2076	2797	4034	3550	6188	2529	5107	3195	2914	6644	3544	3674	2616	4286	2635	3396	2341	3417	7165	4474
BATF	1031	761	368	184	668	1746	589	747	1134	140	337	1320	697	449	238	458	417	250	256	3308	468	689	691	840	995	502	831	457	109	2344
BATF2	173	122	141	148	1314	235	148	583	1444	239	395	781	440	295	312	665	522	267	3496	462	165	535	222	30	571	1702	919	69	31	481
BATF3	21	18	38	195	157	248	155	42	58	52	142	105	50	56	126	56	58	53	118	150	39	169	58	58	41	51	92	49	52	43
BAX	2453	894	1131	1470	2084	1451	1473	2011	2826	1843	1867	1902	4192	1484	5863	1244	845	4232	3396	4355	1185	3264	1443	2478	1662	1832	1568	1434	3666	2727
BAZ1A	4188	2393	3347	6795	2947	4949	3324	3454	6899	3779	2580	1338	4516	2467	3155	6866	5252	5318	3375	3170	4753	47097	2441	1113	5438	4758	7801	2956	3710	1492
BAZ1B	5963	5964	8399	14095	6257	6427	6301	16083	8059	6485	5036	3781	14302	6168	7064	10591	11861	13627	12986	5862	8297	12957	4924	2503	6244	17608	9852	6799	8289	5534
BAZ2A	9547	6148	9654	2827	4370	9564	7844	10831	3395	3883	2239	3305	12081	7944	4778	11058	13179	4017	9000	7554	8595	12129	7848	3147	3794	20430	9799	8947	3472	9063
BAZ2B	1174	1920	4179	1204	1448	2577	2071	2699	1187	860	434	930	2367	2508	1028	3156	5390	502	526	2336	3341	2573	2781	771	1498	3935	2261	2488	1347	1772
BBC3	534	360	246	173	600	430	768	345	321	283	264	526	632	998	1351	64	218	422	521	2864	325	247	519	1325	376	300	198	633	471	1418
BBOX1	0	281	191	708	969	45	481	221	2609	870	1506	5	202	303	1323	22	78	2388	9457	51	147	127	1353	11	5	137	4766	187	80	0
BBS1	3657	2350	3586	1253	1090	2767	1561	5176	1363	746	448	1379	2522	3578	1454	1091	4382	1449	1886	3934	3840	1214	3547	1388	1062	4126	1132	2253	872	4126
BBS10	1484	1086	1920	340	623	1046	1125	1733	533	567	494	582	772	1467	688	1171	1230	520	1120	866	2329	925	1842	151	505	1595	884	918	986	768
BBS12	300	323	615	171	163	607	666	555	175	223	122	291	290	490	180	338	629	184	1657	278	862	387	366	246	384	480	244	260	141	414
BBS2	1372	1586	2519	1445	1214	1664	1326	2743	1053	813	673	1520	3237	2454	1230	1468	2680	1217	2940	2199	2914	1870	2852	630	2563	3510	2039	1546	3128	2338
BBS4	706	1020	1730	374	542	777	1239	1170	1566	294	433	734	1971	1149	859	739	2720	952	532	2139	2500	596	1275	1258	1233	2716	1293	616	335	1434
BBS5	458	354	773	246	297	747	725	843	151	281	89	243	285	992	399	370	611	284	413	1281	661	386	1117	674	432	947	397	540	406	925
BBS7	324	452	830	577	396	806	701	911	612	818	263	421	636	731	609	742	970	675	2649	683	1058	845	723	177	688	688	892	481	441	373
BBS9	209	564	1334	368	863	792	667	5443	444	874	430	499	980	1151	939	1025	1188	451	1190	1182	1207	974	786	178	628	855	918	540	667	409
BBX	2913	4649	22449	3774	2919	5229	4212	5023	3844	3066	1938	1473	1722	5786	2502	7068	6255	1831	5647	4861	8139	8370	4301	876	2457	11768	3498	5088	2462	3645
BCAM	14069	9696	19901	687	2724	21857	22359	19706	407	1079	3443	80694	45045	44577	11817	6573	12883	3840	1496	28795	13561	4862	19988	26000	10995	23054	596	13654	3194	34564
BCAN	48	23	49	7	6	8	29	23	0	1342	5	5	22	105	20	8	25	15	17	22	24	8	124	19	7	98	102	72	1479	137
BCAP29	3585	1828	3315	2757	2194	4271	4931	5069	7215	1746	2467	1962	4143	3851	2340	2479	4796	6310	3372	2957	4240	4142	2608	3242	1756	4881	3569	2303	1110	2078
BCAP31	23616	7894	10193	23266	9087	13559	12981	15781	25823	25301	18414	32671	21056	13291	35748	21345	15875	16264	35184	17709	9688	18802	10335	15182	18886	22030	32383	10778	19480	26382
BCAR1	2969	2061	2172	1263	2199	3392	2768	1794	1254	3295	2816	2640	4346	3016	3565	1447	3543	3196	3702	4427	1378	5361	4467	2150	2795	3224	3394	1885	2025	6564
BCAR3	915	2280	2441	216	507	2285	2179	3417	3411	833	1116	1607	621	2842	681	3425	823	1976	1835	7465	3073	3396	3255	1674	287	1047	1157	1369	607	2414
BCAR4	1	1	0	1	1	0	0	2	1	2	4	4	0	0	6	1	1	0	6	1	0	0	0	0	2	6	0	0	2	0
BCAS1	3009	1042	2733	4	10	1577	5404	2892	525	24	72	4945	2082	2352	288	2483	8850	11	3	962	4171	290	2734	1090	203	9902	148	1154	6	17433
BCAS2	1403	1096	1875	2250	1120	2244	1613	2335	4012	1624	1565	1585	2403	2437	2151	4662	3095	3406	3688	2426	3144	3685	1552	1583	1796	1545	3960	1373	3398	1375
BCAS3	1300	865	2342	970	1644	1567	1876	1959	297	831	431	1408	6858	1211	1293	1551	3364	1011	2410	1601	2443	2009	1490	900	1576	2472	1542	716	1494	1343
BCAS4	2405	951	3072	1062	1731	3437	2416	3528	4634	3027	2352	2838	15373	3171	3511	3388	2732	3503	7194	3478	2828	3290	947	2230	2142	8502	3329	3416	3406	1658
BCAT1	581	561	1738	1150	910	1545	892	456	372	860	733	860	852	1001	515	2187	1296	1952	825	505	2604	3628	364	298	374	2092	2171	904	1044	451
BCAT2	5815	1177	2558	513	785	1759	1698	3150	1489	1418	899	2772	4583	2404	2860	1264	975	294	3104	3324	3066	2080	1695	3408	2760	1654	890	1509	3165	5360
BCCIP	4836	2520	3653	9567	2008	4715	3729	2508	3501	3762	4654	2359	5714	2779	2444	3144	4619	3611	6481	4424	5516	7043	2585	3680	2394	2821	3035	3721	8056	1879
BCDIN3D	1803	794	958	556	260	452	703	1461	1145	268	355	431	778	1187	645	731	1013	420	772	500	941	347	696	800	576	1055	651	380	398	805
BCHE	20	15	46	1	29	29	52	35	1	22	9	14	18	150	32	10	30	17	0	40	58	37	60	16	2	121	8	33	778	12
BCKDHA	2600	2437	2404	2011	1808	2771	2186	2755	1804	1008	776	2335	4207	4016	4689	2166	1681	3314	4239	6062	2646	4073	3503	3963	2544	2254	2606	2409	3950	10357
BCKDHB	779	1150	994	787	668	1105	676	1689	995	1167	1091	623	2780	2425	779	552	2811	837	678	1240	1733	1594	1534	979	534	1555	422	712	1557	1374
BCKDK	5199	3219	3419	1357	2370	2727	3266	7973	3874	2103	2861	2260	5047	3987	4435	2015	3340	2541	6415	5743	3723	2978	3138	4198	3469	5085	3249	3290	5619	5703
BCL10	1185	827	1500	863	1033	1441	1468	1531	2253	1590	1298	1107	1886	2047	1384	1906	1779	1127	2480	1378	1985	2441	1086	900	1148	1283	2876	1277	630	999
BCL11A	661	277	151	11546	2428	192	111	74	724	1484	598	209	45	220	2415	818	76	524	969	211	120	1313	1012	26	27	86	2978	154	1879	5
BCL11B	37	71	184	142	848	1014	316	77	112	839	233	319	72	263	756	1484	374	443	703	672	233	335	726	50	192	294	3731	310	560	8
BCL2	8117	4489	7868	8656	2077	2385	9225	7922	233	532	467	7904	1305	5629	1263	1558	23566	1331	1030	7773	6497	838	4459	2235	4740	2372	676	3247	3497	12683
BCL2A1	31	42	65	2308	669	364	278	103	194	1850	780	421	123	90	149	558	154	727	963	354	82	536	31	53	185	149	989	107	80	12
BCL2L1	6674	6349	9057	5178	4523	8187	6691	11424	10008	4796	2724	7127	48363	7799	6338	10803	7892	5208	7154	10076	7271	9316	6493	6045	5817	9286	7048	6490	3917	10151
BCL2L10	6	5	5	13	4	10	6	4	14	23	16	0	1	12	4	13	29	24	2	3	4	6	7	0	1	10	255	0	69	8
BCL2L11	1276	2849	4618	3644	3053	1872	1839	6424	1431	2937	1003	1762	4697	4260	1742	5315	3790	1288	1056	2861	2575	4737	3521	2387	2006	4379	6455	4702	2267	1811
BCL2L12	943	726	399	935	1011	631	243	1249	930	1172	728	648	1829	747	2456	602	330	3973	1619	1392	631	1660	816	1187	152	944	850	403	2046	251
BCL2L13	3051	2191	4753	4689	2883	2849	4503	2960	3559	2391	2962	1734	5070	5518	2847	2433	5438	4066	3680	4290	6121	2931	3137	1968	1684	8109	2475	2539	3136	4226
BCL2L14	25	26	22	3165	226	183	25	30	356	299	251	22	8	152	55	91	56	52	64	157	50	330	103	22	25	76	77	35	364	0
BCL2L15	6	21	5	21	37	38	26	11	1194	9	9	14	8	47	19	13	44	7	20	43	13	94	24	7	29	29	10	15	13	12
BCL2L2	1582	2903	2355	1481	2566	3249	3976	3211	1126	1903	1927	1727	3358	2195	2646	2551	3040	3098	2975	4188	2882	2920	3874	1679	2540	4521	5044	2795	3115	5384
BCL3	9499	1503	2963	3356	2422	4491	4352	3037	6900	2549	1709	3009	4623	3128	2284	1568	2924	2256	6239	6394	2221	2792	1640	3463	3272	3484	5931	2429	1105	6681
BCL6	2195	5502	2505	2597	2720	3250	4614	2570	3600	1453	1727	923	7216	4797	1930	2567	2855	1884	4621	2795	2903	1692	6686	651	1582	4155	5104	1541	432	5460
BCL6B	675	409	3044	358	899	2246	1981	675	240	198	565	1946	935	1072	1378	333	637	709	268	1556	853	1587	1251	446	484	720	428	1029	385	1051
BCL7A	1087	935	1128	7149	3301	1030	1202	2675	1035	1576	712	928	645	1831	2308	1397	1494	1577	2237	1567	1777	1785	1869	798	1238	3135	1599	1582	3800	1781
BCL7B	2360	1455	2327	4524	2033	3213	2367	8388	3297	2470	2563	3225	4359	2405	3290	2378	2482	4133	3432	3656	2465	2987	2045	2789	2274	3794	3402	2030	2520	3403
BCL7C	1846	1547	1336	1475	2160	1569	1732	3009	2622	1642	2833	1820	2262	2626	4038	830	1005	2640	2522	5366	1272	1871	2513	3858	3032	1959	1287	2588	5002	1867
BCL8	4	15	0	0	2	4	0	2	24	2	2	3	4	12	1	22	3	0	1	7	18	6	10	14	627	19	37	4	73	30
BCL9	5292	1712	5954	5227	1034	4571	2822	3011	2191	2731	713	1959	5043	5022	6749	4601	4567	1689	3750	1849	4047	5826	2074	2936	1463	7285	2665	5123	2777	2014
BCL9L	8006	4726	7481	5923	4932	9483	4160	3320	4558	7726	3227	4877	10264	4849	5543	5603	6730	6864	7277	5567	4830	6986	8681	3057	5548	9288	10484	7418	15800	11637
BCLAF1	10469	7367	12765	11568	7640	11946	7978	10876	10551	7228	4093	6010	8891	12201	8517	18605	21256	9598	8511	7811	13715	20019	9812	4329	7493	27270	8776	10117	7655	7870
BCMO1	0	8	2	46	5	4	3	17	38	3	1	2	6	18	9	29	51	3	80	17	7	117	14	0	1	88	19	6	2	5
BCO2	8	45	9	18	25	126	107	6	90	15	30	12	171	49	76	33	103	11	32	111	67	13	121	30	19	133	371	62	98	49
BCOR	5426	3918	4568	2634	2203	2583	3086	3323	2045	1203	1150	1336	3062	4080	2352	4863	5927	1628	1779	3685	4005	3416	2960	1599	1371	8746	2395	3782	1959	4887
BCORL1	1896	940	2852	945	1190	1780	1447	1479	128	724	536	676	1374	1452	1794	1987	1254	901	3688	1498	1026	1894	1182	534	1391	3007	1291	627	2213	2484
BCR	2523	2365	4118	6623	5653	3889	4878	12782	5067	5128	4278	2705	11318	5308	5493	3581	4585	12306	4100	5277	3506	5656	4921	4825	2909	9918	11181	3026	11481	5216
BCS1L	563	544	716	858	548	771	647	1429	657	1282	646	734	1383	1131	1298	752	1001	1256	1049	1582	867	675	1077	1051	1540	1070	1518	932	1735	1093
BDH1	2512	879	670	2222	1516	1064	636	2256	4011	1232	1085	1565	1121	1661	2781	2007	862	524	2322	2601	1176	4737	1499	2618	2558	1387	926	874	4577	4454
BDH2	616	1547	2474	2878	1334	1601	1505	3748	1348	702	559	909	838	1869	2175	1021	1230	940	3483	2421	2819	1350	2754	1120	1751	786	909	1008	1773	205
BDKRB1	7	26	38	14	29	60	67	18	324	14	13	97	35	23	19	69	20	83	33	90	22	91	12	14	31	70	12	24	12	24
BDKRB2	404	767	831	702	342	1134	1292	776	1885	247	294	909	846	852	346	1835	422	476	418	1887	421	1363	401	376	283	1251	288	706	161	364
BDNF	8	25	11	39	37	22	18	17	49	5	9	32	12	19	4	8	39	0	12	331	25	20	23	1	10	321	32	6	5	3
BDNFOS	224	137	116	390	219	195	90	328	234	91	76	220	267	342	159	33	660	27	188	414	249	35	206	59	77	72	89	120	73	197
BDP1	2869	2534	3639	1138	1054	3099	3880	1939	3432	2055	841	1058	2222	2287	952	6126	4846	1986	1329	2753	6340	2780	2856	454	1836	7427	3730	3266	780	1356
BEAN	28	67	102	45	53	152	168	76	10	62	44	43	18	77	138	163	131	7	103	105	151	128	157	48	18	281	148	82	11	21
BECN1	4737	3991	6427	1890	3417	5617	8733	8349	2810	2280	3562	5025	3659	4328	4091	5485	4510	2481	4059	9464	10007	6045	4318	5079	4172	8378	5156	2999	5449	6730
BEGAIN	14	57	47	72	73	55	36	120	6	26	104	49	9	87	65	6	17	5	5	131	26	18	387	39	15	158	8	55	16	856
BEND2	0	0	0	0	0	1	0	0	0	0	0	1	0	0	0	0	0	0	1	0	0	0	0	0	0	0	0	0	0	0
BEND3	164	307	423	1029	1828	504	288	1132	1069	884	522	386	509	381	755	4382	591	1461	683	214	159	2316	306	125	295	1129	448	330	1849	145
BEND4	1	0	5	17	24	15	1	0	2	1	1	21	2	5	12	97	3	7	3	21	1	13	1	0	4	8	3	2	0	0
BEND5	9	181	116	487	647	100	80	212	69	27	47	142	30	193	95	57	92	25	23	206	213	516	531	320	67	30	51	83	251	82
BEND6	52	47	425	349	76	158	55	53	78	215	112	57	126	98	128	76	189	63	290	78	287	218	127	23	13	340	48	107	41	13
BEND7	60	423	326	962	2135	1230	233	117	1077	1475	977	186	1510	872	2831	1632	227	68	2468	868	551	1044	977	31	181	125	86	182	4020	27
BEST1	27	62	162	33	182	217	92	90	31	31	90	30	36	132	118	88	130	107	306	197	57	97	205	83	19	282	112	115	53	61
BEST2	1	0	0	1	0	1	0	0	0	0	0	0	0	1	1	1	0	5	0	0	0	0	0	0	0	0	0	0	2	0
BEST3	67	9	2	18	0	7	5	6	25	0	1	0	6	24	4	1	69	2	4	1	2	49	0	0	0	20	1	6	7	1
BEST4	6	5	8	2	9	6	1	33	26	4	8	47	4	5	15	33	21	27	12	23	10	3	30	11	1	14	10	1	11	153
BET1	1554	953	1929	1672	907	1283	1388	3551	2565	1262	1579	738	1830	2197	1815	1373	2204	1833	2349	1932	1953	1476	1323	922	1471	1692	1715	1156	1120	806
BET1L	5581	4129	5484	3275	2491	6884	3633	8685	6082	4705	2834	3695	9508	6670	6774	4867	8384	3118	14632	7884	6553	5578	6571	3632	3253	5052	2772	4459	2314	7066
BET3L	1	0	1	0	8	4	1	3	1	3	5	4	1	7	2	3	5	1	3	13	4	2	0	1	4	5	0	2	0	1
BEX1	10	31	12	1	5	9	6	309	3	9	2	2	53	12	41	3	256	6	2	132	18	155	269	3	106	37	17	12	7	5294
BEX2	714	386	544	532	401	256	156	1076	675	998	90	410	364	417	2155	210	254	118	1393	382	330	1088	1321	93	147	639	614	626	274	3346
BEX4	2658	1391	2150	391	1197	2559	1318	5625	1108	3214	494	1664	1494	2778	4489	1635	1387	392	1291	3056	1941	3754	3137	1630	590	3375	1584	2299	939	4626
BEX5	238	44	54	3	81	262	49	71	1487	392	87	444	94	327	230	105	63	33	34	84	98	87	295	226	266	20	31	92	54	432
BFAR	3934	3468	5885	3430	4384	3965	3815	9546	3675	2930	2616	2551	4567	4061	3873	3116	3955	3185	6648	4962	5517	6810	3420	2239	3899	6655	3731	4542	5004	3234
BFSP1	74	126	172	1960	56	120	64	1923	303	185	76	227	32	199	592	229	196	94	187	188	98	523	92	74	146	173	141	513	431	66
BFSP2	2	0	1	4	8	21	3	23	1	3	19	10	1	2	7	68	15	7	3	48	12	1	1	0	0	2	2	1	8	7
BGLAP	171	46	45	49	43	33	42	163	146	94	55	135	74	83	82	90	36	71	154	163	66	98	60	89	62	106	105	72	63	75
BGN	41472	20131	87955	15718	41109	89248	51377	30098	6327	29054	40295	50865	54675	65312	47228	14274	50350	82710	13121	47530	75870	61090	56092	19560	7543	65043	22384	35855	14621	43817
BHLHA15	16	5	13	21	80	13	2	0	2	36	39	2	101	6	46	77	15	13	54	14	4	27	23	15	5	82	16	7	2	48
BHLHB9	494	251	894	383	483	402	230	714	141	448	78	380	466	741	289	168	639	366	198	258	571	284	388	73	111	259	389	259	683	475
BHLHE22	36	52	357	66	98	177	108	27	41	44	2286	124	107	208	101	471	120	115	3412	229	192	70	229	10	21	129	70	144	77	19
BHLHE40	29443	15098	52208	15171	12913	20406	52323	50852	24671	20727	9058	21132	35698	23772	4470	6281	20045	9015	52885	37119	36760	12228	17744	25780	23733	64359	17609	14545	1996	32290
BHLHE41	387	2790	4972	698	3080	3444	3948	9358	968	4500	1223	1052	1729	4191	1305	2547	4693	2212	907	3624	3206	2410	7258	824	264	2614	5833	6401	365	940
BHMT	0	3	18	3	14	3	14	4	7	0	0	1	7	5	2	10	7	0	0	4	2	1	7	1	1	3	6	3	0	2
BHMT2	39	58	412	68	585	418	344	173	80	48	200	202	194	140	79	60	208	55	4	540	256	230	487	27	17	137	18	571	46	32
BICC1	79	523	1219	86	374	428	262	100	29	130	56	134	511	602	145	443	710	462	230	246	996	701	769	1	15	942	225	698	271	54
BICD1	155	248	542	617	1086	428	344	393	71	727	228	131	379	596	452	812	517	333	554	531	488	3203	381	26	42	637	174	337	398	49
BICD2	1868	1504	2779	3543	2289	3226	2038	2140	828	3159	2087	1421	1563	2327	2329	1681	2420	3586	3940	1706	2461	2586	2705	770	946	2463	9303	1754	2880	2127
BID	1016	525	1145	4849	1691	1942	1261	993	1260	1881	1622	1344	2232	1672	1904	1669	1374	1668	1991	1675	1363	1338	1312	1191	459	1345	1615	738	2192	764
BIK	815	330	922	674	173	240	396	1392	1500	249	489	592	643	1419	344	911	1942	30	251	999	560	1204	552	789	458	239	1497	376	167	1317
BIN1	1000	364	642	1502	1809	1335	983	269	812	1369	1528	766	387	738	878	710	522	1348	1749	1879	389	798	1846	1348	354	637	606	694	761	288
BIN2	181	144	518	481	1214	1499	498	222	4760	256	790	557	212	500	732	2004	676	466	691	1144	674	771	387	256	437	589	1448	419	198	80
BIN3	1267	473	1041	3305	882	1490	1099	2000	513	1388	914	725	1109	1230	1660	430	1064	904	999	2082	1124	560	1327	928	500	892	825	673	939	980
BIRC2	3298	2927	4096	2538	3735	3520	2891	2921	3809	5416	2734	1596	3675	3239	3302	5495	4562	3805	14217	3650	5949	3666	3377	1488	2032	5175	3832	3327	3568	2131
BIRC3	936	398	403	1645	2913	2612	1765	236	2438	2829	1114	706	426	704	1074	2918	2277	1098	17155	3282	854	1828	1672	284	1055	1053	3626	1727	183	1856
BIRC5	679	461	137	7844	1651	296	445	2072	767	2992	1824	1267	1301	702	2283	2362	633	4881	6294	506	313	2928	45	495	3232	2293	1011	823	4850	426
BIRC6	3361	6028	10097	8142	3807	7854	5608	4729	2237	4533	2474	2281	7855	7059	5906	12080	13197	2913	7320	6714	9519	17568	5409	1387	4120	17765	8285	7967	3535	4459
BIRC7	5	2	3	9	38	4	13	16	3	26	47	38	2	3	5	31	3	5	2	75	7	35	1	24	7	7	6	7	11	3
BIVM	526	1336	1392	3609	962	1387	980	251	226	1575	843	501	421	1694	3346	2057	2397	4041	1630	1475	2090	973	1440	321	438	520	813	878	1048	1204
BLCAP	2743	3959	4460	2485	2868	5772	4851	11209	3269	3410	2535	4389	5404	6439	4790	3874	3849	2760	4797	8901	5060	4217	6216	4172	3745	4547	12302	6221	2075	3587
BLID	0	0	1	0	0	0	0	0	0	0	15	0	0	0	0	0	0	0	0	0	1	0	0	0	0	0	0	0	2	0
BLK	1	1	18	5	728	167	2	8	37	1	84	204	3	5	228	405	5	120	8	590	11	64	62	56	8	15	23	33	29	2
BLM	183	242	326	1734	1056	189	237	444	786	737	703	314	452	145	1137	1374	627	1592	652	304	324	1032	114	121	687	1272	1106	379	1804	90
BLMH	2101	863	4816	3923	2770	3310	3318	2209	1596	2854	1182	1145	835	3159	3390	3127	1124	4175	4092	3445	9507	1843	1695	1586	490	3665	630	1550	5434	1598
BLNK	486	845	1739	1269	715	1119	883	528	825	286	483	579	1293	3293	760	1171	1254	635	1253	1771	1557	650	545	705	326	1128	1977	1076	946	536
BLOC1S1	3854	1195	2545	2246	1660	2791	2210	5361	2854	1192	1878	3189	3420	2199	2869	1819	2553	1301	2990	4238	1936	2226	1861	3694	1738	2265	1844	2479	2155	2060
BLOC1S2	1274	986	2643	1510	1295	2372	2090	2006	2146	1761	1453	2601	3068	4116	1498	2648	2078	1069	3154	2668	2206	1542	1413	1721	2133	2287	4248	2106	3693	2485
BLOC1S3	1538	1001	1273	781	894	1362	1544	1526	1153	1242	598	1493	1748	967	1511	1216	968	992	1440	1440	1605	1440	927	819	1440	1614	1658	565	1982	1133
BLVRA	1038	2087	4545	652	1612	4434	3987	4773	7160	1703	1789	4401	8990	4225	1175	3023	4422	1404	3419	5607	3446	2993	1722	2426	9383	3989	2991	2335	2237	3021
BLVRB	9304	2619	3261	535	2155	3614	4007	2311	7850	1310	1520	7466	7675	5853	3036	9046	1481	966	4565	5846	4780	3497	2792	4922	8906	7350	1035	3210	2903	7631
BLZF1	3573	1499	2815	2359	1092	2711	1822	2381	2930	2299	1395	1375	2879	2513	1285	2340	3892	599	3802	1330	3189	4665	1344	1175	776	3605	3135	2247	749	1125
BMF	326	1275	4031	14005	3282	1425	1031	1183	1183	1693	1183	1991	2193	1667	7083	9046	3113	2070	967	2106	1646	2031	1670	943	690	2385	3711	1266	2783	1413
BMI1	19969	4145	5650	5480	2926	7302	9493	5619	2685	5153	1299	2768	5039	9708	4670	8813	13611	2050	5250	4049	8321	4752	4593	3874	2199	11889	2054	5197	7833	6369
BMP1	2982	1168	3440	2419	2797	3271	1584	2703	734	2346	2032	1674	3426	1053	2595	801	1868	3398	2090	2785	3437	4158	2557	910	383	2712	1508	1815	2093	1716
BMP10	0	0	0	0	1	0	0	0	0	0	0	0	0	0	0	0	0	1	0	0	0	0	0	0	0	1	0	0	0	0
BMP15	0	0	0	0	0	0	0	0	0	0	0	0	0	0	0	0	0	0	0	0	0	0	0	0	0	0	0	0	0	1
BMP2	54	29	100	763	134	96	178	32	19	382	57	81	58	94	92	49	51	565	207	169	63	94	281	6	28	84	195	156	49	20
BMP2K	1251	969	1403	1030	843	1608	939	1023	549	440	625	417	625	2127	652	1555	2659	769	775	1939	1210	1974	956	264	314	2202	898	845	490	619
BMP3	0	9	17	11	20	7	5	1	2219	14	0	4	182	7	10	6930	1	1	0	3	2	0	23	0	0	2	3	4	0	0
BMP4	5837	431	460	95	212	1727	344	162	442	30	59	304	1379	2397	107	64	1572	64	74	445	487	364	1251	133	414	477	32	325	92	637
BMP5	0	77	25	4	20	8	3	18	0	35	0	0	96	37	1	39	2	163	39	6	4	6	122	0	178	118	3	7	32	2
BMP6	97	81	182	106	392	326	220	47	149	284	427	320	135	252	410	462	238	161	69	567	160	268	409	69	33	106	477	397	73	70
BMP7	49	384	530	3334	770	272	143	136	252	661	616	33	69	1653	446	2974	176	20	109	239	446	3108	540	55	24	13091	918	788	883	17
BMP8A	757	549	1069	194	138	1379	770	1315	420	476	430	683	2114	194	780	1604	902	509	345	316	1510	1643	497	295	250	852	519	423	163	524
BMP8B	377	819	66	299	70	490	77	147	231	136	121	17	725	259	356	622	131	41	421	54	180	933	166	12	20	373	67	77	89	37
BMPER	5	18	112	34	142	48	1520	42	0	1	13	64	13	89	14	14	24	32	27	196	129	19	79	1	1	34	17	113	4	10
BMPR1A	2296	1549	2963	2092	1496	1458	2313	2989	3863	1292	666	625	2159	4111	738	1535	1301	1158	1506	952	2639	3121	1760	575	589	8551	1368	1816	1775	1089
BMPR1B	15078	4008	60099	827	527	15016	39327	330	1438	161	244	292	14092	152	631	62	31625	103	1209	3366	27271	140	5703	38393	337	48140	21	102	283	14240
BMPR2	4877	6295	17703	3012	5623	14398	11413	6987	4449	5409	2378	4925	7874	15720	3622	10003	12435	4387	3428	6180	11768	8129	8143	2115	2674	14378	9314	10185	4910	5352
BMS1	3177	3099	3263	7932	4065	3521	3323	6403	6965	4373	1979	1767	3891	3129	3926	3965	3930	7053	8523	2623	4331	9382	3272	1888	2552	6643	5495	3554	7686	2929
BMS1P4	119	122	143	20	70	83	94	121	71	29	13	14	78	129	62	74	96	33	22	251	281	96	161	33	40	166	85	75	39	63
BMS1P5	97	248	230	179	139	303	178	307	198	122	88	81	111	266	219	146	304	145	94	320	429	284	451	85	57	389	160	147	222	111
BMX	3	21	196	6	116	133	127	17	8	5	24	120	85	198	61	11	46	91	2	72	15	23	137	13	13	36	38	131	17	4
BNC1	2	64	35	310	8	18	22	38	2	30	1	3	21	48	12	11	38	21	33	12	31	33	159	1	2	64	4492	13	4	0
BNC2	278	514	3107	84	464	1253	712	385	73	407	357	372	1003	1097	322	618	1516	391	138	903	3128	1045	912	148	51	1719	268	1217	115	124
BNIP1	377	281	692	575	437	722	407	929	1223	397	685	551	764	520	1153	567	774	1261	1108	1253	777	696	448	734	825	692	725	633	443	734
BNIP2	998	1673	2752	1771	1746	2298	2510	2371	2149	2411	2107	2469	1465	1782	1308	1924	3987	2264	2144	2112	3366	2645	2435	923	1255	2917	2792	1473	1029	607
BNIP3	3632	1098	2428	4286	921	2908	1502	1490	3656	3836	2662	2844	5157	4362	2345	2440	2380	2101	4861	3235	2238	10690	1330	1383	2790	768	3829	1215	1518	8884
BNIP3L	6572	5373	14272	5056	3553	8532	8745	10544	4368	3589	2913	4084	12062	10184	3212	4886	19114	3546	5326	14071	13789	5666	7104	3333	4324	5360	8030	6496	2782	10886
BNIPL	1338	528	4797	309	93	989	550	1645	94	651	363	1980	1938	5079	17620	320	2663	58	209	3624	858	264	1752	3791	1913	2187	2059	2273	381	349
BOC	523	2139	1844	2491	1670	1754	709	516	645	622	3107	1177	692	2826	4465	544	656	707	267	2465	933	664	8381	276	134	921	1304	1801	226	287
BOD1	1868	1973	3531	2738	2549	4391	2208	10312	3565	1850	1650	1362	2355	3195	4460	2442	2427	2958	5907	4615	6295	2945	2731	2104	2311	3692	4130	1963	3234	2044
BOD1L	2345	3348	5753	1764	2286	4354	3766	4868	2573	2216	1225	1163	4047	3573	2337	3629	4212	2183	5747	3817	6922	3509	4302	717	3341	9256	4986	3711	1589	2537
BOK	1864	1402	1885	991	2225	5171	2956	659	874	3078	1906	2287	1016	4330	3927	741	1170	1735	656	6118	2067	1673	3810	4682	1836	3339	3957	3778	2369	6740
BOLA1	1377	336	995	2191	816	670	529	1180	1461	1037	838	1009	986	1072	5537	494	460	451	1376	1010	625	530	705	1929	758	1310	1290	550	1658	788
BOLA2	4303	1032	2049	1947	2460	2066	2602	5184	6559	3463	2808	2087	4354	2197	4493	1879	1908	2043	3921	5059	2115	4259	1682	3397	4972	3969	3314	3415	6050	2897
BOLA3	470	344	685	2169	267	691	387	1200	1429	835	1206	999	910	736	1124	733	745	849	1611	761	673	1768	424	608	838	1446	545	364	1732	1039
BOLL	0	0	0	4	3	2	0	4	0	2	0	0	1	0	0	10	3	0	0	0	0	0	0	0	1	7	0	0	5	0
BOP1	1080	906	233	1393	1081	944	534	1149	389	3230	1110	1306	560	608	1654	420	548	3584	1366	1206	419	555	551	244	661	1058	1612	257	3343	1669
BPESC1	0	0	0	0	0	0	0	1	0	0	0	0	0	1	0	0	0	0	0	0	0	0	0	0	0	0	0	0	0	0
BPGM	910	946	2172	2327	1260	1487	1695	4483	1979	1983	1074	2272	2607	1453	1114	1110	2082	2910	2450	1609	2053	1729	894	730	1385	2406	3487	1062	1685	472
BPHL	1951	980	1666	1511	2308	1129	832	3334	1766	1092	964	763	1921	2017	1192	1084	827	1191	1153	1603	1268	2349	1093	1145	1768	1882	1306	2089	5365	1379
BPI	0	1	14	93	3	12	6	8	1	12	5	0	1	40	1535	0	10	417	123	16	4	10	50	1	1	3	2	13	4	0
BPIL1	383	40	919	0	0	945	23	1930	10	0	0	11	0	4617	0	2082	105	0	0	101	35	81522	65	82	1	35	0	431	1	2168
BPIL2	0	0	0	0	1	0	0	0	0	0	7	0	0	0	0	0	0	0	1	0	0	0	0	0	0	0	10	0	0	0
BPIL3	2	0	0	0	0	0	0	1	0	0	0	0	0	1	0	0	0	0	0	3	0	169	0	0	0	0	0	0	0	3
BPNT1	3262	1543	2669	5664	1919	2130	1286	3615	5045	4419	1658	1581	4567	3271	1594	2454	5869	2594	3214	2603	2750	3141	1787	2789	3488	2683	5926	4115	3346	1471
BPTF	4254	4574	8755	7053	5355	5399	5619	7876	3852	4757	1894	2639	16444	3713	3625	11612	17286	3462	6088	4550	11332	9716	5345	1308	6806	14120	5412	3653	4244	3956
BRAF	360	459	959	465	496	595	332	901	408	572	319	355	3725	608	307	799	936	950	956	260	568	709	270	51	1404	1261	837	483	1021	340
BRAP	1344	933	2157	3614	956	2028	1599	4309	1562	1096	1152	1300	2377	2148	1229	2390	2437	1154	2660	1574	2637	3269	1478	1088	1184	3478	1830	1875	1810	1719
BRCA1	1042	635	1075	1293	800	594	970	2168	830	690	220	330	899	564	1120	3229	1050	216	2910	885	1707	1989	375	346	865	3580	2296	1273	598	531
BRCA2	359	371	308	656	381	405	271	655	1055	375	175	62	355	586	325	1682	1233	318	667	296	476	1305	169	32	559	1337	1168	1068	1175	101
BRCC3	2336	1644	2246	2429	1228	1898	1376	1769	4698	2208	1227	878	1916	2225	2231	3155	2588	1576	3632	1534	2874	3324	1256	595	2688	3171	3700	1808	3061	1468
BRD1	1313	1505	2461	4233	2173	2076	2743	2138	1020	2564	2004	6653	3912	2449	3329	2636	2726	1587	2162	4225	1693	2373	3975	765	1845	4790	1512	1436	3274	2598
BRD2	19312	8774	14746	24504	11075	17062	10038	27919	17777	9832	10846	14537	26106	13999	17853	17727	52116	11941	15038	21217	16173	29042	18067	8886	13412	20665	12878	13678	11883	19154
BRD3	3656	2527	4004	5131	1914	3248	3176	4259	2512	1469	1003	1491	4950	3888	2478	5875	5272	1798	3078	3779	3939	5389	3574	1666	4102	4760	2480	7170	4971	3326
BRD4	5182	3849	5577	7128	4498	6376	4382	4982	2998	5148	3089	2223	5762	4549	4877	9908	4780	7996	9964	4567	4579	7156	5465	1741	4301	6044	6439	2952	3977	5214
BRD7	2041	2162	2737	5700	2265	2243	2136	17653	4044	2376	2505	2439	3488	2916	4145	4908	4748	3790	7280	2627	3143	5169	2450	1159	3636	7767	6480	2329	6549	2780
BRD7P3	0	2	0	1	2	3	5	3	2	5	0	0	0	0	0	6	0	2	2	0	3	0	0	0	0	5	0	0	5	1
BRD8	2916	2896	2848	3200	3068	3341	2571	6754	2917	1258	1172	2181	3325	3388	2076	4394	4102	2027	5192	4506	4014	4360	3415	2648	3031	4918	2866	2686	2337	2821
BRD9	2051	1260	1821	4767	1624	1714	1670	4488	1972	4478	1204	1817	2281	1576	2190	2224	1888	2575	2804	3818	1807	2494	2524	1443	617	2240	2708	2260	4824	1491
BRDT	1	4	20	0	1	4	4	11	1	0	0	4	0	159	0	0	5	1	0	29	5	0	5	1	0	5	5	1	2	3
BRE	980	1144	2440	2412	1148	2128	1114	2150	1869	1325	1048	1286	1217	2226	2373	1676	2349	1050	4502	1996	1578	3641	1386	1547	1889	2071	2730	1726	2196	2155
BREA2	8	40	4	18	9	11	9	17	22	15	11	17	9	5	41	27	13	10	19	16	6	5	20	9	19	7	7	5	14	6
BRF1	1902	1727	1285	1354	1879	1642	985	2703	2205	866	1491	1616	3504	2263	2549	1450	1414	1957	1541	4259	1403	2465	2659	2423	1705	3055	2296	1454	5282	4172
BRF2	1071	378	957	1869	588	939	879	2550	840	929	2331	981	2836	1363	911	436	1183	1505	4249	1425	1191	2892	1039	507	820	12516	785	480	1067	943
BRI3	1933	1543	4218	6594	4796	3261	3432	4303	4580	7213	6847	2379	2843	2634	4609	2562	2937	9677	6191	3453	2855	3483	3063	2736	2147	4110	5027	1627	6629	2437
BRI3BP	233	178	166	545	600	145	141	181	313	190	1316	437	426	270	193	475	425	315	285	432	189	695	98	109	294	810	286	447	387	343
BRIP1	276	153	333	836	531	116	1571	537	281	418	199	387	1136	118	227	549	552	813	699	125	572	2002	65	24	1230	931	609	376	290	25
BRIX1	2032	1052	1800	8879	1806	2219	1700	3910	4438	5547	1275	2162	2070	1932	1747	2475	2425	2222	2442	1882	2229	5110	1325	1332	2850	2482	2320	1704	5032	1330
BRMS1	4017	1463	1613	3417	2082	2768	1293	3530	4125	3238	2866	3069	3415	2514	3440	1813	1940	4258	4968	4271	1607	2462	2092	4114	1729	2429	3252	1889	4709	3378
BRMS1L	390	359	801	613	431	604	388	663	969	401	280	269	291	622	610	770	528	1040	522	460	600	2867	570	169	389	866	1210	346	716	343
BRP44	3499	1641	3556	6607	2325	4851	2155	4141	5535	3389	1380	1953	3767	4694	2989	2170	3881	1682	5813	4220	3278	6091	1895	3877	12070	6728	3310	4135	3461	2899
BRP44L	1605	660	949	1038	907	2120	928	1643	3342	1202	1023	1221	693	1500	2330	7149	1921	995	1904	1204	1004	3151	1268	1187	867	737	1178	649	662	1148
BRPF1	1502	1205	1716	9446	2825	1795	1522	1930	1775	2016	2003	880	1834	1708	2060	1638	1384	1529	3312	1343	1428	2138	2018	826	1480	2445	1645	1363	2046	1738
BRPF3	5365	3104	5354	5531	2612	4002	2069	4508	4379	2203	1733	1820	5397	4345	3756	4161	8722	3651	5800	3125	4364	9501	3855	1672	2309	7354	2225	4321	2962	3370
BRS3	0	1	0	0	0	1	1	1	0	0	0	0	0	0	0	0	0	0	0	1	0	2	0	0	2	0	0	0	6	0
BRSK1	16	98	123	403	156	38	510	1316	5	173	268	274	473	161	899	103	64	69	352	674	347	119	444	116	512	1085	34	195	231	2502
BRSK2	10	68	5	11	46	9	17	5	2	475	81	31	20	18	551	19	607	2	80	11	0	143	18	3	521	195	4	9	3	2265
BRWD1	3845	5002	7689	4091	3069	5049	2828	4139	9708	2880	2991	2417	4832	6591	3499	5930	8058	1880	3954	7863	11021	8587	4676	1781	9132	10653	3684	5877	3946	2677
BRWD3	537	728	1129	900	421	964	650	279	604	523	87	149	397	778	455	1161	1094	61	530	431	1213	1849	394	90	831	1560	1655	677	804	329
BSCL2	12237	3656	4995	7062	3255	5524	2310	12766	8929	6180	7043	11802	13500	11296	6295	4634	3108	3949	5935	8475	5353	9184	4031	5892	7860	11659	5596	5732	6582	21322
BSDC1	4286	6480	4459	8736	4966	4157	4518	6749	7035	4456	3504	5755	9983	6438	7273	6463	8160	4006	6298	11029	7225	9011	6256	5625	7272	6728	9504	5272	2989	10305
BSG	48303	9202	17788	56111	19878	30784	18481	44623	37904	43837	32013	43529	44082	30969	46134	11679	25277	21663	29595	35204	9802	50596	20153	23698	25344	23130	20299	19899	25370	97454
BSN	41	144	107	45	84	152	521	360	11	69	54	30	44	90	206	146	89	38	52	78	70	187	282	35	79	343	26	64	111	3135
BSND	1	0	1	8	0	2	0	0	1	1	1	0	2	10	3	88	0	0	50	0	0	1	0	0	0	3	1	0	5	3
BSPH1	0	0	0	0	0	0	0	0	0	0	0	0	0	0	0	4	0	0	0	0	0	0	0	0	0	0	0	0	0	0
BSPRY	2160	2485	1974	4644	1133	2885	1997	4394	5242	1919	2043	1217	2706	6410	6714	3589	1646	1767	6579	3288	1709	1971	2578	4621	2435	3001	2004	7964	4168	2357
BST1	92	97	297	848	276	400	196	167	214	488	230	175	213	146	223	346	284	174	1128	341	345	343	371	71	86	258	274	260	184	73
BST2	2763	9476	7087	7670	4796	10234	8885	28618	28488	1077	6820	9840	18038	15453	8441	5893	7777	2789	29686	37012	4815	14449	3441	12643	1227	12042	17897	9092	753	20802
BTAF1	1065	2145	3347	2095	2354	2627	2237	1245	820	1077	1311	602	1855	2984	1756	4151	3079	1354	1870	3391	4336	2394	3621	344	770	3291	3416	1986	1474	1040
BTBD1	2343	2926	5896	3597	3181	3370	3979	2799	4643	3170	2105	2535	5731	3131	4593	4898	6772	5911	2675	4201	6745	4006	3418	2659	4019	6326	6235	2744	3286	5006
BTBD10	2024	1054	1710	3198	1073	1814	1800	3227	1469	1929	808	1516	2338	2230	1443	2297	3323	1157	3921	1527	2501	2714	1194	815	1756	2529	1637	2058	1811	1155
BTBD11	264	345	537	34	97	369	161	137	133	86	56	528	108	860	143	568	533	107	98	130	260	555	747	42	146	355	2613	287	12	16
BTBD12	790	839	764	696	780	907	782	1530	716	284	413	680	944	687	902	843	1126	513	646	1354	973	1910	684	473	1242	2856	928	963	541	578
BTBD16	2	0	3	2	3	2	0	0	0	2	1	3	0	4	4	0	3	1	10	3	1	0	4	0	1	0	0	3	16	2
BTBD17	0	0	0	0	2	0	0	0	0	1	1	0	0	0	14	1	0	0	1	1	0	0	1	0	1	2	0	2	3	0
BTBD18	7	2	14	12	2	6	4	16	7	5	2	5	4	2	6	4	12	1	2	0	8	4	7	0	2	2	10	7	2	3
BTBD19	18	23	63	6	49	73	48	25	12	23	33	13	37	59	92	19	70	52	2	81	69	73	128	2	2	51	24	53	16	26
BTBD2	4731	2626	4755	6735	4494	4855	4105	8178	2104	7515	2812	2570	8781	6949	7055	2290	4137	2610	8495	8195	2759	4653	8627	4485	2833	4460	2940	3171	7144	12149
BTBD3	1612	1363	2688	16194	1419	2414	2167	3072	2178	5291	2120	1228	1649	2578	6690	3550	1890	3750	3138	1392	2295	3579	2229	455	1822	3086	5935	1801	2433	855
BTBD6	2418	1855	2092	3939	2942	3459	1849	6481	13269	3613	3421	3621	5753	2480	4046	2614	2439	3879	3634	5441	2715	3716	3266	4612	2992	4036	6460	2196	7666	3406
BTBD7	2085	2885	3936	1725	1534	2954	1548	2710	3512	1437	1356	1708	2219	4330	1371	3688	4436	1245	1496	2095	2945	3323	2604	895	1241	3829	3378	2392	1485	2289
BTBD8	16	29	37	3	21	9	20	10	8	10	5	2	53	56	16	37	58	10	27	23	25	30	43	2	21	107	17	22	35	13
BTBD9	1408	923	1998	1753	1095	1633	946	1280	953	907	624	2331	1851	2221	1543	1486	2397	1041	2359	1890	1614	4767	1578	1023	1077	1858	796	1639	866	3885
BTC	21	40	38	146	33	51	17	113	116	48	95	58	6	88	264	76	22	7	154	21	33	69	38	5	12	178	398	26	27	36
BTD	3047	1073	2302	1184	1563	1975	1452	1433	529	727	464	1280	1815	1432	696	1284	2215	459	1114	3251	2031	1369	1078	1873	1337	930	545	1373	1091	1527
BTF3	45069	20443	33087	20025	10660	42922	28846	29460	32548	23590	13863	20209	35718	50002	11899	25151	32770	17984	16575	42848	25917	14935	29102	38386	23024	23637	19387	24233	18181	34098
BTF3L1	0	0	0	0	0	0	0	1	0	0	0	0	0	0	0	0	1	0	0	2	0	0	0	0	0	1	1	0	0	0
BTF3L4	2167	1872	2893	5121	2208	2349	1830	3754	4698	3445	3027	2754	3061	3243	3762	5108	4964	4078	8360	2815	3864	5671	2046	1842	4121	3175	6645	2611	1711	2481
BTG1	2536	10551	12048	16797	11744	12081	8914	13351	10040	6380	5898	7328	7169	11101	5364	14655	7071	5906	23561	18614	5916	9879	14646	4188	4901	11332	30600	6745	18014	4286
BTG2	11969	7596	47995	2142	12278	14821	19962	14233	692	2543	5375	7930	19232	16288	3399	8246	16529	2787	1781	36354	15062	4230	47780	7831	2163	5889	5450	19407	1590	7951
BTG3	951	470	1023	6116	2651	1092	666	3057	8895	3556	3007	598	272	748	1582	1300	870	2645	5740	632	1005	3353	792	185	266	1046	2061	540	568	253
BTG4	1	0	0	1	0	0	0	0	2	1	0	15	0	0	1	0	0	0	0	0	0	0	0	0	1	2	1	0	0	0
BTK	154	154	1002	319	1123	1189	580	224	173	159	788	509	356	496	618	1810	620	297	471	989	677	882	230	372	387	573	1276	419	167	80
BTLA	4	7	12	18	303	209	37	9	72	6	91	130	15	28	76	456	68	110	50	191	22	98	65	8	42	73	132	107	9	4
BTN1A1	1	4	1	2	11	6	2	0	1	6	15	11	4	3	9	45	7	8	1	7	0	8	61	1	0	8	1	4	46	0
BTN2A1	1393	886	1354	2278	2993	1803	1571	2224	1917	1263	926	618	1711	1140	2136	1597	2494	1835	2783	2528	1700	3778	2161	664	795	1963	733	1189	2262	1004
BTN2A2	572	421	753	973	2448	1434	1169	758	1524	707	713	582	363	707	814	1360	1887	987	2424	1647	906	2103	812	345	611	1054	800	621	993	846
BTN2A3	37	39	80	52	110	79	81	26	88	46	35	24	37	62	72	79	120	47	53	110	187	138	153	6	28	70	41	56	86	48
BTN3A1	818	891	2035	2146	5008	3568	1680	2023	3134	691	844	1025	1583	2871	1600	4155	4305	1056	6672	4427	2382	4911	2406	724	1793	2517	1702	1452	1952	912
BTN3A2	1433	1430	2654	4015	7359	5450	2730	2515	3519	1292	971	2551	2644	4401	2065	6874	6111	1634	5735	6531	2031	7621	1658	1235	3691	3691	3537	1381	2378	1397
BTN3A3	564	564	1666	1913	3066	2778	1279	1596	6437	408	606	1143	1170	2232	540	3070	3609	790	4369	3338	1814	2910	1442	511	954	1754	1166	1310	1945	754
BTNL2	0	2	0	1	0	0	0	3	0	0	1	2	0	2	0	1	2	0	1	0	0	1	2	0	0	0	0	0	51	1
BTNL3	1	1	0	2	0	2	0	0	0	0	0	0	0	2	0	1	5	4	2	2	3	0	1	4	0	1	8	0	0	1
BTNL8	0	0	0	2	6	5	0	0	7	3	1	2	0	0	1	2	11	0	2	10	1	6	2	7	0	0	7	4	1	0
BTNL9	160	196	207	7	358	658	730	177	20	46	242	754	107	489	448	135	295	32	38	2227	230	185	1878	91	782	65	121	1063	51	67
BTRC	9168	1828	4121	2938	1169	2612	5188	2047	580	1167	984	1807	3817	4217	1170	1620	2898	1238	4210	4689	4376	1702	1963	2773	1315	2652	1752	1941	2269	2238
BUB1	604	513	440	3544	1856	534	378	1984	1783	2331	2359	604	1841	1474	1451	5362	1476	3090	2772	717	375	3596	145	229	3030	3182	2946	2245	1487	486
BUB1B	579	644	430	4948	1266	334	427	928	2447	2357	1122	624	1408	568	1218	3103	1514	2908	2112	594	395	2918	162	175	1345	2667	2982	1159	1486	390
BUB3	8955	5446	13207	16781	4329	6522	9817	11803	6655	6234	5484	6599	8989	10326	5291	7472	6198	9316	9076	19360	13376	8731	4004	5853	8915	7569	5890	12474	11209	7418
BUD13	1411	764	960	2762	914	1136	674	1191	1944	1278	748	663	1574	902	3427	1649	1096	3280	1324	1451	1247	2262	1263	1075	851	1265	1711	1379	1940	832
BUD31	2706	1914	2680	6493	2086	2897	2328	7234	5197	3881	3934	2480	5124	3653	5972	3206	2923	6548	4461	4452	3291	3020	2461	3755	3557	2971	4306	2182	4958	3987
BVES	89	97	593	188	539	270	292	4840	40	317	100	106	171	199	78	614	209	55	147	115	307	178	343	35	35	515	97	123	116	35
BYSL	1706	804	1191	4241	3343	1563	1011	1850	1774	2827	1827	1661	1789	820	2595	1116	1190	3212	3328	1365	1333	3324	1027	897	11633	1357	1370	1166	3231	2158
BZRAP1	172	1012	638	2380	1688	416	1218	3059	239	117	766	372	179	435	6670	406	1385	662	220	6287	1031	279	3456	1443	50	679	200	580	1128	2810
BZW1	18692	7372	23360	10851	9305	19131	17967	22292	12215	12736	4886	46146	16604	21833	10812	18477	28087	9705	14443	15800	19925	17050	6508	9449	26740	20244	12127	15316	13434	14035
BZW2	6102	3616	7112	8789	3409	8654	3601	5019	7226	11354	3985	3242	6237	9668	7105	5319	16222	8180	13655	8047	6681	6700	3800	3371	4259	10615	8041	6804	14274	3835
C10orf10	540	3194	4116	5758	4933	6985	8531	2423	3756	6801	6078	4314	1783	8417	5186	2350	2827	9869	20337	16855	2386	5276	14090	1472	939	2649	6817	15799	1137	1807
C10orf105	7	29	50	10	92	41	17	7	30	6	29	13	8	30	26	12	24	9	35	45	10	29	51	26	6	23	39	17	4	3
C10orf107	5	8	53	34	5	16	9	20	42	3	3	5	0	11	9	3	1	3	3	14	37	16	12	121	1	1	5	0	30	1
C10orf108	3	4	15	7	19	12	4	26	0	5	5	7	3	9	14	1	10	34	1	25	7	84	28	3	0	7	3	12	29	0
C10orf11	45	93	196	122	196	175	115	47	18	97	199	231	121	241	139	78	171	31	46	141	126	290	49	193	113	178	98	87	20	17
C10orf110	2	27	13	66	64	42	21	21	79	76	46	37	26	10	250	89	55	65	18	89	38	117	35	6	31	50	21	14	68	15
C10orf111	2	5	11	45	50	15	3	31	15	33	12	15	7	9	71	16	20	53	21	27	5	27	29	5	17	6	10	3	70	4
C10orf113	1	0	1	3	0	0	0	0	0	1	0	0	0	1	0	2	0	0	0	5	0	0	1	0	0	0	0	0	0	0
C10orf114	79	29	89	69	33	56	35	23	12	1327	189	34	22	37	150	29	16	65	916	48	27	39	71	10	29	58	91	37	31	40
C10orf116	10573	4880	5715	291	1378	4519	6215	10457	1041	454	2088	16721	300	12733	642	1316	3447	570	1351	21749	4860	537	3574	7668	334	7784	693	4941	358	584
C10orf118	1699	1734	2097	1131	1277	1898	995	447	623	1138	394	390	1612	1710	922	3360	2484	925	2086	1195	2782	2252	1317	146	531	2434	2285	2260	2172	1049
C10orf119	5233	2570	6851	11528	3044	5276	4770	4138	3185	4298	2975	2271	5819	3329	4090	5666	3592	9963	9712	4316	5948	6581	3347	1753	3023	5488	5248	4852	7807	2918
C10orf12	193	337	503	335	156	418	166	140	158	223	176	174	552	527	126	822	665	285	281	320	484	935	168	69	215	615	439	393	333	150
C10orf120	0	0	1	0	0	0	0	0	0	0	0	0	0	0	0	0	0	0	0	0	0	0	0	0	0	0	0	0	0	0
C10orf122	0	0	1	0	0	0	0	0	0	0	0	0	0	0	0	0	0	0	0	0	0	1	0	0	0	1	0	2	0	0
C10orf125	123	149	139	271	342	249	135	503	441	323	1183	302	283	150	345	173	88	224	700	485	89	220	274	179	64	84	440	108	571	49
C10orf128	3	20	48	5	117	116	70	16	8	2	33	35	30	66	32	76	65	28	96	117	36	88	97	7	5	60	49	81	8	16
C10orf129	0	5	0	0	1	1	0	0	0	0	3	23	0	1	0	0	2	0	0	5	0	0	8	0	0	0	4	0	0	1
C10orf131	0	0	3	11	0	2	7	0	0	3	4	5	2	10	1	1	0	3	7	4	6	0	2	0	1	4	0	1	2	0
C10orf137	810	1077	1216	2812	1028	1386	787	885	654	1002	630	349	1024	1304	1148	1443	1296	670	1242	1798	1885	3674	1304	548	659	1210	1238	1212	1328	822
C10orf140	302	67	33	168	11	29	22	21	10	32	121	18	13	41	99	36	20	22	45	24	33	44	82	5	18	23	17	31	62	9
C10orf18	3798	4568	9699	9545	5074	4996	3941	6930	3484	10042	22994	1977	4922	4432	13502	8916	11409	7176	18512	4249	7964	10912	3687	1206	3734	10151	4610	6023	4829	3184
C10orf2	883	885	775	2583	1205	1240	939	1168	438	1319	989	440	913	989	956	715	521	1238	2734	972	1250	694	1314	464	735	841	1290	787	4298	1227
C10orf25	34	76	192	398	124	143	93	633	108	82	140	78	64	218	121	89	100	239	384	42	191	430	117	79	19	136	89	104	541	58
C10orf26	4384	4395	10312	3085	5210	8185	4985	3996	2659	2548	2347	3787	6357	11869	3450	3809	4214	2759	6702	9297	7660	4762	6575	6113	2841	6267	3928	5542	6848	5209
C10orf27	0	2	0	0	0	0	0	1	0	0	0	0	1	1	0	1	4	0	0	1	0	1	3	0	0	19	2	3	0	0
C10orf28	642	786	1539	2069	984	1377	1074	742	863	430	420	390	892	1344	669	1217	1108	443	1560	1290	1355	1205	1157	451	752	1275	1430	752	1215	621
C10orf32	1885	1221	3708	1142	1164	2282	1430	851	514	537	838	1687	1409	4155	811	1535	1659	932	1300	4022	3381	760	2427	2341	1033	1635	624	1964	1729	1638
C10orf35	428	413	456	911	1161	340	427	673	978	1089	631	580	916	611	825	382	437	1225	2448	996	430	1105	521	669	387	1466	686	471	1613	445
C10orf4	1066	731	1305	1371	889	1130	966	894	5805	699	787	1052	656	1238	878	880	871	1165	1722	1199	1598	953	1160	855	578	1045	739	1094	2078	984
C10orf40	0	0	0	0	0	0	0	0	0	0	0	1	0	1	0	0	0	0	0	0	0	0	0	0	0	0	0	0	0	0
C10orf41	20	99	50	142	211	66	65	36	114	35	65	401	19	375	124	38	59	15	65	74	51	116	128	207	31	48	354	205	26	87
C10orf46	4627	4548	6142	6837	3632	4696	5149	4016	3450	4677	2552	2819	5025	4168	2793	6436	4890	5060	10164	4396	8199	6117	3579	3838	2933	9829	6999	6223	5516	2229
C10orf47	1174	411	830	738	915	908	785	1877	302	1129	585	617	1463	735	1160	442	246	876	1040	422	801	865	426	693	1561	508	28	447	823	119
C10orf50	2	0	0	1	4	1	2	1	4	2	3	0	1	0	3	1	0	0	0	4	1	1	1	5	0	0	2	2	0	0
C10orf53	0	0	0	0	0	0	0	0	0	1	0	0	0	0	0	0	0	0	0	0	0	0	0	0	0	0	0	0	0	0
C10orf54	687	650	1947	483	3486	2921	1715	768	1365	905	2259	2189	1115	2049	1692	2032	1167	1739	3113	3447	994	1726	3778	1287	743	1376	4180	1552	575	1079
C10orf55	6	22	19	5	22	43	31	18	76	14	48	15	24	24	52	15	23	20	16	16	45	99	82	20	24	18	272	20	14	145
C10orf57	5196	3256	5171	3959	1448	3900	2333	5921	6987	2694	1253	6515	4718	11177	3040	2682	5327	1095	3272	5859	5386	3747	2741	3287	4017	7389	5841	4232	2232	3507
C10orf58	3294	2606	5895	4163	5763	5370	9122	11465	10193	6153	6344	5561	6743	4893	8897	3421	3145	3984	4897	8493	3345	8514	3491	2141	5041	15877	6425	7779	10993	8386
C10orf62	1	0	0	0	0	0	2	0	0	0	3	0	1	0	0	0	5	1	0	0	1	2	1	0	0	0	0	0	0	0
C10orf67	1	3	3	1	8	3	0	16	0	15	2	0	1	2	3	1	1	2	2	1	0	1	1	0	0	26	0	0	1	5
C10orf68	9	28	50	78	16	24	23	63	124	1	3	18	10	37	131	7	54	24	7	113	123	18	34	17	17	23	8	25	8	8
C10orf71	0	0	0	0	0	0	0	0	0	0	0	0	0	0	0	0	0	0	0	0	0	0	0	0	0	0	0	0	1	0
C10orf72	527	996	3576	106	980	2065	1032	873	96	482	313	883	1858	1178	713	423	1278	482	1068	1273	2462	1441	2056	219	120	1967	564	1620	210	338
C10orf75	421	249	184	30	492	160	186	100	1133	140	242	451	822	350	173	818	261	388	310	197	116	304	217	270	865	642	397	204	268	1169
C10orf76	1769	1347	2859	2497	1583	1922	1869	1223	808	1623	1238	1686	3280	2451	1472	1996	1995	1288	2508	2711	2477	1730	1851	1294	1175	2271	1756	1775	2599	2207
C10orf78	368	175	500	416	448	353	327	348	521	279	290	294	278	387	242	331	297	240	530	534	482	295	312	260	284	323	397	397	920	209
C10orf79	222	150	70	89	17	139	255	145	10	15	5	19	125	122	30	31	303	12	115	232	205	15	191	71	43	42	16	48	28	225
C10orf81	65	2490	155	2586	4631	745	1016	229	5278	608	1455	13	5306	1200	553	820	2795	3205	4344	437	401	9662	1854	595	133	5569	3576	9768	209	9
C10orf82	0	30	544	8	27	1	435	932	0	0	139	103	1890	5	2	0	689	3	4	18	84	0	98	2	1	1278	0	738	1	214
C10orf84	2427	1135	2801	3610	1953	2036	2033	2287	1293	1757	1371	2032	1958	1820	1394	1487	1980	2293	2552	3287	4038	1776	1757	1406	1178	2009	1438	2240	2532	1730
C10orf88	447	382	841	652	431	582	734	468	356	367	284	412	716	611	469	544	704	691	959	772	971	640	525	328	707	719	609	483	619	665
C10orf90	5	26	18	1228	354	3	32	3	0	355	21	0	3	21	378	13	5	4	4	10	10	132	239	0	2	2	3	26	503	1
C10orf91	0	2	0	27	4	3	2	0	0	19	100	2	11	1	21	3	9	4	8	7	1	8	4	0	1	5	6	6	0	5
C10orf93	35	31	22	7	2	53	2	41	0	0	0	2	1	2	5	4	8	3	25	114	89	1	45	145	4	1	1	56	5	0
C10orf95	22	19	6	38	39	34	26	8	25	44	31	32	95	59	42	175	9	12	74	52	11	18	40	19	22	22	16	18	130	87
C10orf96	0	0	0	0	0	0	2	0	0	0	0	0	1	0	0	1	0	0	0	0	0	0	0	0	0	0	0	0	3	0
C10orf99	0	0	0	2	28	0	0	0	1	15	14	0	0	0	5	0	0	0	1	0	0	0	0	0	0	2	511	0	1	0
C11orf1	905	752	863	853	555	1260	765	512	1916	615	281	607	689	766	445	270	1056	303	895	1206	1411	491	849	721	1434	439	1198	708	3487	1781
C11orf10	5763	1746	3861	12722	2986	3318	1578	6473	7381	4864	4760	4438	7328	3323	5176	3940	5623	4843	5628	4643	2859	3985	2446	3579	2234	3727	1964	3013	6776	3619
C11orf16	2	2	1	9	2	13	1	1	1	8	2	3	0	3	33	9	101	13	226	11	0	2	1	2	2	50	0	8	0	4
C11orf17	893	512	652	711	640	912	841	954	622	618	646	804	1401	717	816	521	1381	1000	1818	1346	800	608	679	1154	2344	799	1074	691	376	1359
C11orf2	3230	2773	3880	5436	11213	4962	2326	5256	1882	5283	2354	4172	5078	5620	6538	2822	2265	5249	5305	9204	2297	1705	12840	5103	1487	4008	3588	3588	9997	9017
C11orf20	1	2	2	9	1	0	0	0	1	0	8	2	0	0	1	1	3	5	2	3	0	1	7	3	2	1	3	0	6	3
C11orf21	2	7	20	4	254	51	25	5	20	6	50	18	7	10	109	89	52	25	34	194	15	33	26	30	39	15	64	21	11	6
C11orf24	3223	1458	3468	3391	2114	3241	1977	3397	4198	4442	4402	1936	3548	2606	2719	2430	2603	4124	6118	2485	3321	3165	2301	1858	1077	3240	3670	2059	4014	2148
C11orf30	1655	1072	2073	2882	1719	1542	786	9627	1101	843	578	470	1347	1680	758	2733	2018	1223	2112	1090	1719	1768	1129	312	884	10317	1256	2035	1029	1170
C11orf31	4164	1684	2842	4820	3904	3148	1583	7299	2377	5054	2397	3550	4923	4774	3673	2218	3733	3892	3268	6534	2821	3120	2611	4919	2167	4122	14016	2942	6930	3777
C11orf34	0	0	1	1	4	3	1	3	0	0	30	0	1	0	56	1	2	2	1	4	3	0	1	0	0	1	1	0	0	1
C11orf35	141	97	40	16	42	118	88	276	75	14	65	58	236	199	65	55	98	3	58	584	83	47	297	436	49	76	36	67	115	467
C11orf36	0	0	0	0	2	0	0	0	0	5	0	0	0	0	1	2	0	0	0	0	0	0	0	0	0	0	0	0	7	0
C11orf41	413	493	1086	9169	5776	741	877	633	43	11315	187	297	806	549	397	116	1387	5145	3924	256	587	1826	785	204	107	2088	323	359	1151	183
C11orf42	3	2	1	2	2	3	2	1	0	1	1	2	0	4	3	3	7	1	2	1	9	4	2	0	0	7	0	5	2	3
C11orf45	153	143	136	135	125	129	39	70	84	231	197	169	82	92	316	149	161	118	292	186	276	120	130	35	138	507	197	91	330	213
C11orf46	2241	1145	1793	2460	2790	1930	1929	3376	1190	1209	914	1299	1364	3031	1227	1874	2908	1647	2134	1807	2535	1402	1738	1086	1954	3621	831	1693	1433	1395
C11orf48	2969	958	1457	3555	1028	1674	1030	3989	2568	1861	2584	2662	3294	1538	1956	1736	1262	2639	3539	2839	1860	1712	1026	2110	1985	2025	1588	1467	4742	1553
C11orf49	1950	819	1017	2110	1031	1318	767	3735	957	1183	650	1737	1865	2156	1438	1272	805	1450	2506	1985	1338	2011	1265	1239	986	1262	485	937	1327	2493
C11orf51	1619	1107	870	4764	1549	1330	510	1004	2218	1571	1416	1954	1485	921	1233	1155	1591	2029	2130	1779	958	891	988	1876	848	536	1278	1111	2964	1335
C11orf52	1944	1003	827	168	836	881	970	880	1745	424	779	1005	3061	1103	1792	2351	1029	493	516	2566	1484	323	953	1853	1187	895	323	1162	2508	3000
C11orf53	7	3	35	0	7	16	4	6	9	13	0	1	6	9	30	209	35	1	1	18	33	1	15	10	0	5	102	14	812	9
C11orf54	2439	1292	1604	523	1434	1196	610	1237	884	437	679	548	1275	1194	927	1555	1182	665	1473	2041	1782	916	1269	1175	681	1581	1095	1371	1720	835
C11orf57	2953	1993	1894	2402	2048	2327	1336	2374	2512	2300	1144	1590	2671	2052	3247	3367	2910	1770	1923	2266	3155	2100	2121	1061	1526	2288	2492	2456	4067	2259
C11orf58	13630	5796	8909	5727	8546	10140	9681	17884	8663	10198	4088	7665	11282	10690	6951	11729	16299	6637	12727	11867	11742	8943	8411	6085	14418	34012	6709	9213	8871	8427
C11orf59	5710	4808	6309	5099	4807	5239	2890	7898	7139	4708	4528	5859	8526	5611	4247	3469	4294	5239	9397	8756	4956	3392	4991	6521	3499	4221	5315	4443	8860	6273
C11orf61	319	505	497	85	372	742	452	548	679	331	225	277	469	337	733	500	460	319	242	719	790	478	817	252	240	392	495	365	750	242
C11orf63	878	186	802	28	182	733	419	130	13	237	319	547	174	449	615	173	933	43	684	597	794	398	418	112	243	759	87	849	192	871
C11orf65	14	11	21	11	19	37	13	7	19	2	10	11	45	15	12	10	64	12	13	34	21	4	12	12	18	15	32	4	29	24
C11orf66	65	34	36	28	19	44	14	47	42	20	36	59	68	69	93	26	63	25	47	113	35	13	102	58	9	90	14	16	98	161
C11orf67	1097	434	889	1249	394	950	528	20398	1912	479	469	914	1492	536	754	491	557	290	1652	1070	659	534	678	872	320	1986	358	795	2178	395
C11orf68	2209	1357	2595	2725	2145	2452	1433	2852	2361	2164	2230	2359	2678	2570	3017	1476	2263	2699	3578	3622	2049	1764	3297	2969	1308	3014	1662	1644	3476	3895
C11orf70	237	16	45	38	21	288	21	526	87	22	7	39	12	42	73	80	60	10	473	26	189	79	82	42	21	86	34	58	9	333
C11orf71	429	508	920	478	655	408	333	608	1907	520	535	695	775	468	665	473	481	288	657	1288	985	307	700	476	1445	569	1008	429	966	1521
C11orf73	1338	811	1584	1470	1214	1369	806	1577	1546	1328	1155	1209	1205	877	1614	1401	1379	1017	2815	1410	1500	1244	974	1330	589	990	1314	1264	3133	1285
C11orf74	431	271	507	687	611	413	280	660	366	455	183	512	380	504	414	339	840	1456	730	429	728	423	320	312	1330	193	316	250	612	296
C11orf75	546	303	523	1475	1676	728	372	246	2473	1305	1591	491	328	489	2053	999	460	1067	3360	750	586	944	804	193	190	541	2238	329	2043	801
C11orf80	665	660	584	1651	1072	1145	690	2169	2015	1058	1137	1131	1804	1182	2173	1112	1470	1282	1947	990	1000	861	1022	1185	953	4061	2805	761	2047	402
C11orf82	585	258	385	1081	373	210	291	624	794	893	275	178	651	146	252	1412	469	549	2109	331	464	960	146	186	408	614	950	616	1539	57
C11orf83	2013	600	372	994	701	922	422	1821	1186	1314	1454	2200	1943	1250	1878	449	337	1241	1326	2543	367	655	835	1947	955	867	1098	643	2985	2181
C11orf84	1713	924	675	4008	1523	1212	744	2277	1255	1950	2324	1047	1800	756	2098	1095	916	2784	1581	1130	632	2162	859	998	914	1924	1926	943	2362	2201
C11orf85	0	0	0	1	0	0	0	12	5	0	0	59	5	0	6	2	18	0	3	0	0	1	0	0	0	0	0	0	0	19
C11orf86	0	0	0	203	228	0	0	0	3	29	47	0	0	0	182	1	0	113	38	2	0	0	0	0	0	9	2	0	1	0
C11orf87	0	1	16	1	0	1	1	0	1	2	0	4	2	1	1	1	1	0	1	1	14	1	4	0	0	1	0	0	1	1
C11orf88	1	9	6	1	2	22	2	3	1	2	21	177	0	9	2	4	14	1	0	6	6	8	4	18	1	6	1	0	6	23
C11orf9	17	59	49	331	159	36	26	564	49	113	139	275	298	40	75	163	70	415	675	126	50	214	224	20	11	547	19	46	217	36
C11orf90	0	1	1	74	27	1	2	2	1	9	2	0	0	6	101	16	1	9	47	2	3	8	14	0	1	16	3	0	3	1
C11orf92	2	521	192	22	213	55	52	15	212	77	35	29	24	302	708	6073	95	22	89	115	38	223	1309	11	3	101	3206	177	8386	6
C11orf93	9	87	64	48	91	31	26	15	89	57	77	38	18	63	397	315	62	14	213	69	48	85	212	19	10	111	614	34	2822	8
C11orf94	0	0	0	0	0	0	0	0	1	0	0	1	0	0	1	0	0	0	0	2	1	0	1	0	0	0	0	0	0	0
C11orf95	1694	938	1498	2333	2346	1549	1230	1398	599	1255	2326	791	1337	1499	1699	873	1081	1002	701	1043	1166	1302	2592	942	354	1925	1719	1333	2685	1338
C12orf10	3343	1497	1899	1140	1175	2194	1813	4265	1349	1136	1402	2749	2868	2313	1713	1180	1694	1242	1792	3303	1819	1002	2640	2864	1423	2035	1276	1419	1552	4552
C12orf11	1770	850	1791	4484	1954	1532	1469	3125	862	2629	2372	912	1593	1479	1961	1751	1943	2462	2272	1156	2494	6429	1008	633	786	1977	1848	1339	1003	1363
C12orf12	0	0	0	0	0	0	0	0	0	0	0	0	0	0	0	0	0	0	0	0	0	0	0	0	0	0	0	0	15	0
C12orf23	3038	2343	9156	4167	1500	5807	4223	7719	7039	2413	3090	3548	5520	7692	3592	8030	8805	3187	5878	3897	7903	7928	2453	2380	2568	7387	1594	4315	3463	2972
C12orf24	48	100	140	526	177	175	155	703	53	287	583	107	109	116	379	189	138	398	622	209	204	134	246	56	145	211	141	74	211	1155
C12orf26	202	179	411	166	164	279	288	462	203	120	101	150	154	490	234	301	771	238	1063	371	475	406	413	247	120	208	182	311	224	174
C12orf27	0	0	0	0	0	0	1	0	1	1	0	0	0	0	0	0	0	0	0	1	1	0	6	0	1	0	0	1	0	0
C12orf29	1099	706	1240	1107	405	1275	1183	3130	889	892	516	787	1219	1299	813	1076	1584	830	2454	986	1641	1283	1008	592	7483	2005	1285	834	1228	1243
C12orf32	2302	1373	2448	7492	2484	1908	1646	5173	2460	2289	1898	1448	2685	2484	1676	2061	2003	3178	2985	2182	2071	4874	1239	1168	3359	3879	4045	1655	5899	1455
C12orf34	371	167	399	1281	159	191	941	431	349	554	731	734	399	393	844	397	406	53	1096	684	200	1139	330	1398	839	474	216	497	340	5849
C12orf35	2467	2174	3911	7413	3922	5125	3465	2698	3187	1777	1700	1484	2272	3750	2028	8330	5624	1557	2897	3768	5870	9584	2698	757	1315	6030	3294	3426	1996	1033
C12orf36	0	0	0	1	1	0	0	0	402	2	0	0	0	0	0	155	0	0	405	0	0	2117	0	0	0	0	144	0	0	0
C12orf39	3	0	0	5	2	73	15	0	5	0	0	0	0	2	0	2	3	1	1	0	0	3	17	0	0	0	0	7	32	0
C12orf4	795	606	1739	4188	1099	1438	978	1742	712	3291	773	639	881	1141	1089	1610	1836	672	2058	1041	1743	4048	892	627	954	1618	1993	1382	2386	514
C12orf40	0	0	1	1	0	0	1	0	1	0	0	0	0	0	0	3	1	0	0	1	0	0	0	0	0	0	0	3	10	0
C12orf41	1725	1226	1667	1970	829	1486	1277	3824	1264	1741	852	1141	2230	1744	1707	2452	2396	1190	2779	1907	2312	1840	1513	791	1156	2772	1998	1331	772	968
C12orf42	0	0	2	0	9	6	0	15	0	0	2	3	1	1	7	7	7	2	1	11	0	3	1	0	4	11	2	3	0	0
C12orf43	319	353	777	1243	755	679	824	1616	443	372	472	538	907	680	607	682	836	401	1079	849	873	860	749	376	411	1270	697	703	695	599
C12orf44	3327	1685	2293	6861	1430	2918	2186	4902	5034	3284	3177	2587	3243	3251	4383	2023	2534	2980	2940	3689	2145	2355	2193	4552	2066	3365	2698	2324	2402	3069
C12orf45	541	185	599	1312	415	640	316	899	586	555	981	451	532	545	676	633	477	521	1932	561	414	734	405	602	515	417	652	439	1224	427
C12orf47	354	477	675	2350	521	549	743	1251	966	698	436	837	672	864	989	809	792	749	1511	1205	1332	944	918	816	740	879	1087	581	1356	1026
C12orf48	153	118	381	1607	340	256	187	1111	517	679	370	173	313	390	305	1266	484	557	1993	292	493	1033	151	94	405	1167	669	513	1131	114
C12orf49	755	1322	1810	4688	3506	1771	874	1356	1632	1515	1809	987	1664	1707	1859	3333	3651	2164	2058	1051	1127	4332	1174	697	737	2344	2176	2287	2392	1676
C12orf5	945	459	1329	1262	616	1388	835	1012	580	1922	615	975	467	525	618	998	1637	485	1794	842	1506	1863	349	488	760	562	1589	700	1958	379
C12orf50	0	1	0	2	0	0	0	0	1	0	0	1	1	0	0	0	1	0	3	1	2	0	0	0	2	2	0	0	1	0
C12orf51	2543	3314	3920	3110	2578	4422	3861	5054	2446	1776	1217	1422	5807	3773	3026	5006	8189	1479	4792	4000	4301	6405	4279	1210	2267	13206	3019	3645	2650	4106
C12orf52	1083	570	1400	2180	760	1190	1128	2235	1328	1032	828	1730	2026	2188	1682	1161	1355	1528	2321	2268	1095	1710	1269	1646	836	2922	1319	1388	2963	2594
C12orf53	10	158	216	94	16	14	29	16	3	12	21	10	7	119	111	15	13	10	17	53	67	24	228	5	2	71	16	28	29	17
C12orf54	2	0	2	3	0	0	0	16	0	8	0	1	7	2	3	0	2	3	2	2	3	2	1	0	0	2	7	0	0	0
C12orf56	0	0	1	4	14	0	0	0	0	0	0	0	0	0	2	188	0	0	0	1	0	6	0	0	0	202	180	0	185	0
C12orf57	2726	2115	4519	8877	2351	3553	3126	3727	4254	2271	3360	7975	6589	5552	5800	1510	3497	4154	2642	8354	3382	4240	7147	8862	3084	4844	5758	3343	8368	11737
C12orf59	37	22	75	1436	64	102	82	33	22	35	51	48	64	87	48	92	97	21	82	76	90	66	32	67	22	76	164	37	38	20
C12orf60	48	51	123	308	32	73	135	159	34	23	45	1320	224	80	50	31	117	31	198	67	93	62	45	51	31	74	85	35	93	46
C12orf61	13	13	34	19	42	34	32	47	39	14	32	19	20	27	17	39	40	9	18	36	13	30	35	44	36	23	24	15	65	22
C12orf62	2351	1156	1561	1605	784	1875	1394	2751	1676	1538	933	1633	1849	1450	1484	1373	1491	1050	1386	2739	1966	872	1325	2002	1364	2274	1474	1298	1129	2042
C12orf63	2	8	13	0	8	16	11	12	66	2	5	0	4	56	2	39	17	0	8	12	21	15	13	0	457	20	9	4	2	1
C12orf65	187	400	602	1630	1122	825	752	1186	1364	329	849	675	706	618	605	1015	740	1002	1419	800	958	1201	788	417	964	749	1100	422	1389	672
C12orf66	842	355	505	203	144	465	441	801	357	251	168	254	459	476	235	302	1067	90	451	329	694	398	263	85	962	1305	399	374	197	479
C12orf68	15	60	82	20	26	39	83	102	15	52	21	42	99	70	52	29	49	32	242	93	89	62	146	31	17	88	23	56	8	83
C12orf69	4	12	91	20	17	110	49	70	3	12	2	3953	14	18	18	6	35	3	48	77	33	14	61	15	4	22	6	6	18	10
C12orf70	2	1	15	29	2	3	2	5	4	19	0	2	4	1	6	3	8	9	76	9	19	14	4	0	2	8	43	10	10	2
C12orf71	2	1	5	2	4	3	0	6	0	1	1	1	0	0	3	2	2	4	1	2	0	4	5	0	0	1	5	1	0	1
C12orf72	365	164	329	102	82	231	159	324	181	67	75	118	157	323	90	163	336	43	181	233	501	174	178	228	146	319	124	142	91	192
C12orf73	257	223	287	1021	212	266	318	1503	536	425	343	508	339	199	585	313	477	199	840	390	437	525	293	314	370	682	381	209	533	459
C12orf74	0	7	0	0	2	7	1	0	25	0	0	5	0	4	4	9	7	0	2	7	0	3	2	0	0	25	8	0	6	0
C12orf75	414	345	1076	3722	478	757	261	3261	8855	549	1167	395	374	855	719	632	1219	302	1146	517	1069	904	543	356	413	1551	4452	771	205	185
C12orf76	184	248	598	752	283	360	538	657	142	174	147	245	438	427	282	319	425	374	544	958	775	338	556	384	327	681	447	403	541	642
C12orf77	0	0	0	0	2	1	0	0	1	0	0	1	0	0	1	2	0	1	0	1	1	2	0	0	0	1	27	0	0	0
C13orf1	968	545	640	359	301	748	897	628	620	823	415	656	733	493	791	562	887	805	853	931	1011	592	679	595	577	761	553	493	434	1276
C13orf15	565	348	1062	944	1131	2108	1177	659	393	1604	758	1218	646	847	1018	936	884	999	831	1846	1593	609	1830	560	437	1019	1032	987	1987	646
C13orf16	0	2	15	14	4	5	3	4	1	5	7	2	6	1	4	4	14	15	4	12	18	13	6	5	3	8	2	0	3	5
C13orf18	38	133	380	200	779	523	470	178	90	503	179	242	149	208	676	530	230	963	1090	411	292	416	278	107	54	325	283	127	1190	83
C13orf23	2983	2612	2264	5711	2398	3508	2288	4279	2824	3110	1713	1678	3471	3405	4381	4808	4935	4340	3002	2874	3326	5395	2227	873	2487	3367	1989	3207	8609	1778
C13orf26	1	0	2	0	0	0	1	1	0	1	0	0	1	3	0	1	0	1	0	4	0	0	0	0	0	0	0	6	0	0
C13orf27	359	253	248	4466	544	380	296	449	1365	794	900	350	388	416	2213	1083	564	2712	479	555	421	624	297	359	541	291	470	358	1292	151
C13orf28	0	0	0	0	0	0	0	0	0	0	0	0	0	0	0	0	0	0	0	0	0	0	0	0	0	0	0	0	0	1
C13orf29	143	187	172	56	195	192	125	1368	650	681	3516	581	131	180	1157	638	1690	949	717	120	168	253	130	74	54	549	89	95	418	161
C13orf30	0	0	0	0	2	5	0	0	1	2	0	4	1	0	0	3	0	1	1	0	1	7	0	1	0	4	0	4	0	0
C13orf31	300	311	791	923	594	860	726	209	871	498	732	316	702	735	851	1227	1279	450	848	887	981	1407	493	181	585	859	827	1016	273	936
C13orf33	80	271	612	30	676	1779	1304	192	25	329	363	476	439	361	516	257	308	775	60	701	657	587	371	86	93	484	145	613	176	157
C13orf34	420	487	197	1956	411	548	319	543	574	888	582	306	771	639	1246	813	663	1403	587	462	538	993	207	201	693	657	759	711	524	199
C13orf35	0	0	0	2	0	0	0	0	2	0	9	0	0	1	1	1	1	0	1	0	0	0	0	0	0	0	0	0	0	0
C13orf36	0	0	1	32	9	0	1	0	0	18	0	0	0	2	0	1	0	3	1	7	0	16	1	0	0	2	0	13	1	0
C13orf37	2180	746	872	2503	623	864	1333	1214	2514	2461	1521	1888	1241	1156	2183	1835	2044	3308	912	1611	1382	1212	915	834	1250	1766	1085	1020	887	2149
C13orf38	51	5	6	64	31	27	6	7	5	57	1	51	44	19	1	0	104	12	22	8	33	25	18	4	35	25	2	9	435	16
C13orf39	0	0	1	6	0	2	0	0	0	2	0	0	0	0	1	0	0	0	0	2	3	0	1	0	0	1	0	0	0	0
C14orf1	2087	1819	2510	2131	1124	2413	1863	4957	7522	2022	2621	5275	3674	2946	2476	4425	3311	3137	2092	3479	4065	7673	1904	2249	4596	3601	3806	1847	3843	2707
C14orf101	1943	780	2540	2387	572	1439	1853	2070	807	899	575	864	2190	1893	1084	1770	1406	407	813	1363	2172	2522	1324	611	1174	1789	1229	1095	841	848
C14orf102	412	670	1128	647	850	804	474	1082	833	206	393	390	1074	799	547	1038	895	376	575	1072	1145	909	1015	514	638	999	869	517	1064	648
C14orf104	1014	673	859	962	736	764	597	1094	1557	955	624	505	879	977	942	1287	769	1264	662	1025	1029	3010	730	604	895	823	1091	587	2680	705
C14orf105	3	0	0	0	0	0	1	0	0	0	0	0	0	0	0	0	2	0	0	0	1	1	1	0	0	0	0	0	1	0
C14orf106	1764	1023	1647	2649	1384	1459	1068	1498	1210	1040	659	499	1306	1864	1574	3888	1612	3037	1076	1012	1643	7875	1452	425	1500	2276	2556	1448	2731	1048
C14orf109	964	671	1951	658	716	828	582	1809	1780	703	440	793	861	1048	675	1350	801	928	867	1735	1304	995	675	1116	1027	1628	1169	420	887	920
C14orf115	0	0	1	1293	2	0	0	0	0	7	8	1	0	0	74	0	1	0	0	0	0	0	2	0	0	0	34	0	0	0
C14orf118	286	528	826	173	375	749	312	728	396	311	279	180	566	602	279	1062	677	377	376	585	899	875	551	152	331	1275	574	587	653	268
C14orf119	3189	1861	4096	3058	1909	2867	2954	4699	3618	2160	2236	2600	2775	3699	2885	3481	3269	3332	2612	3224	3858	5402	2165	3158	3890	3373	3622	1927	3943	1972
C14orf126	868	836	1401	488	797	946	843	1392	1304	917	682	668	991	1649	558	1149	1042	1734	784	897	1492	2240	720	439	985	1577	1568	588	2392	825
C14orf128	37	160	81	82	103	48	154	229	1233	209	290	67	137	206	233	175	26	65	143	142	114	1867	262	37	90	194	262	94	319	99
C14orf129	1487	1046	1897	965	579	2106	1034	3147	2747	1212	582	1241	1786	2029	718	3246	1670	830	933	1474	2353	1619	841	1292	2216	2734	2174	1403	867	978
C14orf132	65	1254	4645	14	1667	2425	1839	700	591	100	232	778	464	2388	283	5200	1607	221	99	5631	2623	1047	2734	431	329	1796	436	2217	142	653
C14orf135	1669	1850	3546	1402	1646	1964	2042	5051	2620	1254	837	1206	2056	2932	1436	2601	3187	1245	1243	3145	4319	3126	2208	582	2200	3699	1806	1774	929	1689
C14orf138	189	232	390	429	409	285	333	812	627	226	256	229	257	397	494	627	335	354	166	748	425	915	438	290	311	476	1029	275	971	142
C14orf139	23	196	374	112	509	1279	738	181	48	73	287	562	110	314	325	392	564	254	207	368	197	193	721	177	62	126	230	326	111	141
C14orf142	883	488	762	721	462	538	388	830	1685	396	391	685	1064	1034	585	828	706	551	472	774	858	476	417	762	940	822	895	489	474	689
C14orf143	480	186	464	128	91	365	158	639	663	105	72	195	453	529	199	501	366	132	288	336	397	320	196	268	292	427	406	390	502	143
C14orf145	175	254	452	304	573	241	146	553	1813	331	328	133	237	257	220	1429	634	420	528	290	349	598	255	68	439	547	683	297	542	48
C14orf147	3421	2565	6280	2184	2231	4083	2783	4097	17337	5812	4156	2152	2789	3784	4309	7273	2456	7990	3206	3738	4328	28027	3270	2990	2704	10005	8105	2886	2817	2852
C14orf148	8	24	30	13	7	18	15	52	42	1	7	6	28	11	16	26	42	2	10	52	93	19	25	22	21	15	24	12	5	26
C14orf149	99	139	237	108	236	274	241	356	231	154	126	116	185	223	245	111	172	120	133	392	236	230	443	78	156	269	227	144	128	108
C14orf153	742	760	1089	1833	799	1329	720	2318	2405	1267	1574	1343	1353	1586	1531	1626	970	940	1216	1557	1303	1372	1155	1150	1402	1355	1965	713	3126	1816
C14orf156	1764	973	1465	1816	857	1582	849	3254	4461	1269	1510	1530	2001	1465	1776	1839	1417	1223	1317	2129	1568	2072	1022	2535	2024	1550	2076	1361	2791	1357
C14orf159	2076	2117	1072	1008	1621	2830	1260	5673	4311	732	713	2196	782	3051	731	2376	2768	568	470	2299	2410	2947	2765	2056	423	1900	4044	2493	6066	3011
C14orf162	26	4	1	28	18	1	11	4	14	3	1	10	0	15	10	15	48	0	1	38	36	3	53	29	45	39	31	2	8	7
C14orf165	0	0	0	0	0	0	0	0	0	0	0	0	0	0	0	0	0	0	0	1	0	0	0	0	0	0	0	0	1	0
C14orf166	5943	4511	9798	9703	5157	8250	5548	14413	16444	5931	6059	5801	7367	8546	8392	8781	7929	5561	6965	7735	8021	27729	5120	7352	7967	7049	8533	5340	13675	5710
C14orf166B	0	2	0	0	1	0	0	0	0	0	0	0	0	0	1	0	0	0	1	0	0	0	4	0	0	0	0	0	15	0
C14orf167	2354	2945	4505	1001	1153	1778	3004	2595	2513	446	814	2694	1943	4595	1502	2025	2232	1621	1686	3280	2700	2584	2080	1114	6851	5066	1166	1952	4112	3226
C14orf169	1390	708	954	1317	566	1084	731	1665	2129	634	710	675	2203	688	804	1126	1123	794	1087	981	1078	1105	746	1018	1168	1638	1079	728	1791	828
C14orf174	111	161	277	19	13	118	65	284	53	23	11	25	277	175	22	170	239	16	73	131	565	132	65	109	214	147	62	118	47	265
C14orf176	10	44	21	17	62	54	31	100	24	9	29	38	17	43	50	3	22	12	22	32	28	42	38	28	107	24	33	21	64	38
C14orf178	0	3	1	1	0	0	0	2	1	0	1	2	0	1	1	1	1	0	0	5	0	0	3	0	1	2	1	0	3	2
C14orf179	1075	558	861	411	303	865	567	1953	1596	346	428	1013	1244	796	611	609	945	431	707	1294	1021	691	624	1395	1110	1261	916	623	1024	1184
C14orf180	2	12	5	0	150	238	203	5	0	0	85	129	0	19	10	0	39	5	0	780	0	0	396	19	0	0	5	369	0	0
C14orf181	22	56	48	77	284	81	67	142	234	20	145	15	39	69	128	92	69	102	65	287	42	69	242	193	86	47	132	43	446	10
C14orf182	9	15	3	56	22	24	7	14	65	43	76	8	121	15	180	53	16	61	83	36	8	95	29	2	26	257	78	15	191	3
C14orf183	0	0	0	0	0	2	0	0	2	0	0	0	0	0	2	0	1	0	1	0	0	0	0	0	0	1	0	1	2	0
C14orf184	8	12	4	12	6	56	6	1	191	0	3	3	7	7	17	5	30	4	2	21	18	1	8	1	0	5	21	3	14	3
C14orf19	6	6	11	1	7	8	7	12	16	5	2	2	9	2	1	5	3	5	3	15	12	5	11	2	17	6	11	8	18	51
C14orf2	2320	1794	2718	5254	1649	3261	1624	5238	8587	2248	3153	3496	3622	2858	2631	3529	2299	1980	2423	3627	2917	2326	1855	3371	3755	2631	3396	1703	5413	2845
C14orf21	807	1202	1007	434	1171	936	560	715	657	656	358	288	1278	837	641	1752	1056	1341	860	1046	789	1295	780	288	396	1497	1245	855	1232	1048
C14orf23	0	0	0	0	0	0	0	0	0	3	0	0	0	0	0	0	0	0	0	0	0	0	0	0	0	0	0	0	0	0
C14orf28	239	230	501	102	183	372	356	606	456	117	152	194	251	294	186	217	306	156	107	459	520	850	444	136	231	256	233	132	367	137
C14orf33	188	264	417	110	85	194	188	286	71	117	64	82	154	251	72	69	252	66	196	258	166	264	272	198	122	386	271	140	197	238
C14orf34	0	2	0	1	0	2	1	1	1	3	0	3	1	0	1	0	2	1	4	0	2	13	0	0	0	3	10	0	1	0
C14orf37	168	229	891	139	387	643	229	252	20	142	71	177	425	341	161	348	480	122	38	231	774	428	389	62	27	675	193	330	90	82
C14orf39	0	4	0	0	0	2	0	2	11	0	1	0	0	26	2	0	9	143	1	18	0	3	2	19	0	4	5	1	3	1
C14orf4	4986	2658	6083	2325	3039	3205	4176	7173	3482	2458	1837	3534	5597	4045	3268	3368	4067	2741	2679	6243	4412	1775	5755	2046	4158	8909	4430	3071	4125	9662
C14orf43	4315	3053	5969	1810	2651	4701	2525	3192	2908	1435	1387	1877	5013	4070	1440	3520	3054	1801	1897	4931	4155	2969	4590	1347	3657	6535	3731	3615	2107	4779
C14orf45	1472	738	1373	375	99	1124	622	1074	754	149	200	292	1203	1642	390	688	1359	203	270	1822	1734	451	1274	710	473	1081	477	543	253	660
C14orf48	0	0	0	0	2	1	0	0	0	0	0	0	0	0	0	0	0	0	0	0	0	0	0	0	0	0	1	3	0	0
C14orf49	16	83	94	63	224	391	206	29	7	36	100	68	38	170	169	177	160	91	101	210	51	111	301	24	8	94	30	283	25	53
C14orf50	137	12	9	12	12	207	18	570	20	13	18	72	19	59	41	31	15	2	5	28	74	9	43	137	124	91	18	16	34	218
C14orf53	4	0	1	0	0	0	0	10	0	0	0	0	61	12	0	0	0	0	0	0	0	0	0	13	0	66	0	0	0	0
C14orf64	2	23	11	5	47	41	13	105	13	14	23	18	7	54	82	83	20	12	7	175	15	45	55	18	6	55	214	50	24	53
C14orf68	0	3	0	0	0	0	1	1	3	1	2	0	9	3	6	0	1	0	3	0	0	0	2	0	2	2	0	1	1	2
C14orf70	1	0	0	0	0	0	0	0	0	0	0	0	1	0	0	0	0	0	0	0	0	0	0	0	0	0	0	0	0	0
C14orf72	5	5	0	2	17	24	5	4	31	20	16	22	1	2	12	23	6	17	2	7	2	27	5	6	0	10	12	3	2	0
C14orf73	11	7	14	43	51	10	18	2	8	17	14	15	4	5	39	10	61	2	524	129	3	8	19	88	9	42	293	12	0	18
C14orf79	779	802	718	352	1019	762	531	1981	1474	493	371	408	864	1046	955	549	910	330	462	2420	1305	901	1048	1959	1052	1245	1008	462	952	1280
C14orf80	392	320	167	362	703	340	240	814	863	418	778	491	1015	575	705	378	356	421	476	1649	214	504	529	1292	858	657	845	568	2623	533
C14orf86	0	1	0	0	2	0	0	0	4	0	0	0	0	0	0	0	0	0	0	0	0	19	0	0	0	0	0	0	0	0
C14orf93	365	574	730	553	726	525	411	1050	489	263	416	526	874	1039	607	445	522	543	522	925	641	582	715	603	646	641	605	458	837	628
C15orf17	801	1961	2577	1767	3823	2017	2977	1930	2192	1377	1742	2691	3778	1915	4397	1819	3605	2507	2538	3164	2905	2043	3461	1891	2939	4308	3664	1630	1857	3458
C15orf2	0	0	0	0	1	0	0	0	1	0	0	0	0	0	0	0	1	2	0	0	0	17	0	0	0	0	0	0	0	0
C15orf21	211	74	127	290	124	108	101	220	832	70	106	85	451	171	94	224	348	191	128	466	142	182	105	78	124	86	366	152	149	208
C15orf23	524	878	503	2218	656	358	554	1010	1603	1599	1083	736	1166	610	991	1957	959	1711	1437	629	615	2173	345	382	1255	3375	2625	894	1659	865
C15orf24	2036	1704	3561	2567	1472	2410	3478	3516	5548	2421	1993	2249	4218	1793	2131	2140	3133	1728	2703	3368	3063	2597	2160	2942	2453	3965	4394	1550	1411	3918
C15orf26	9	6	6	2	3	6	1	9	0	3	5	3	26	1	2	10	2	15	2	1	4	2	2	8	0	5	28	0	3	2
C15orf27	16	22	61	45	98	32	26	35	25	15	33	37	37	55	93	66	48	26	110	252	53	75	78	23	30	96	55	31	39	15
C15orf28	2	25	48	2	25	22	16	24	6	5	3	2	16	10	15	13	16	3	1	11	35	9	11	7	4	23	10	7	2	4
C15orf29	468	748	1529	1147	688	802	1044	1270	1748	1032	3575	432	959	818	945	1048	1240	746	813	920	1119	1314	855	698	595	1950	1683	527	966	621
C15orf32	0	2	1	0	0	0	0	0	0	0	0	0	0	0	0	0	0	0	0	0	0	0	5	0	0	1	0	0	1	0
C15orf33	40	78	194	72	53	38	74	70	108	25	7	25	80	244	46	58	279	74	70	180	140	57	105	35	63	79	104	46	66	92
C15orf34	43	107	54	6	34	44	35	14	117	25	18	9	40	40	32	35	150	6	36	35	44	22	55	86	56	39	120	22	8	59
C15orf37	61	150	60	146	229	125	107	64	121	141	234	85	99	104	346	45	135	116	105	249	104	181	229	157	155	103	235	89	155	322
C15orf38	541	2254	1357	344	1162	1070	337	525	1117	602	866	618	749	713	1481	1050	495	579	639	354	1504	865	991	418	367	2007	3793	1089	3659	205
C15orf39	1192	2188	2070	2071	4500	1517	2142	1031	3436	2710	2091	1787	2329	1263	4810	3015	1564	4247	2711	2246	1337	5044	3884	1121	1754	4222	3684	1497	3427	2646
C15orf40	352	389	660	449	696	328	551	490	676	210	520	629	906	487	902	487	807	657	312	915	865	260	829	884	496	757	1105	323	925	708
C15orf41	86	138	519	962	338	150	252	341	327	623	439	141	314	265	496	121	314	516	708	271	291	483	328	71	285	361	807	189	131	77
C15orf42	101	282	139	1467	581	120	136	390	1005	711	707	113	652	154	1167	1509	441	1975	660	176	150	1489	124	40	811	1307	1606	314	1526	87
C15orf43	0	14	0	0	0	0	0	0	0	0	0	1	0	0	0	0	0	0	0	4	0	0	0	0	0	0	0	0	0	0
C15orf44	1993	2255	4398	4599	2659	1871	2436	2862	3396	2071	2084	1819	4602	2215	1601	2323	4402	4954	2790	3367	3452	3260	2220	2416	2983	5330	4560	1920	2045	2677
C15orf48	5617	177	359	694	719	3236	4001	114	858	713	565	189	1006	358	217	505	816	815	7551	12416	1707	905	1589	2106	624	679	9517	157	159	5316
C15orf5	0	0	3	1	0	2	1	0	0	1	0	0	0	0	0	2	2	0	0	1	0	1	0	0	0	1	4	0	0	1
C15orf50	38	4	0	1	0	0	0	2	0	0	0	10	2	23	1	0	95	0	1	8	2	7	4	5	2	1	0	14	0	6
C15orf51	2	16	20	5	24	27	9	7	0	3	13	7	8	29	14	10	8	4	2	30	17	5	68	3	1	1	0	16	2	7
C15orf52	175	1404	185	313	536	231	886	431	1677	3530	1611	930	1118	589	3114	666	3437	1312	3850	457	441	1630	1699	201	454	1756	6233	1576	854	1682
C15orf53	0	0	0	1	2	2	0	2	1	1	7	2	1	1	0	6	1	0	3	3	1	3	1	0	1	0	8	2	0	0
C15orf54	2	4	8	8	12	8	2	8	1	11	8	4	4	5	8	2	3	19	3	6	9	12	1	0	0	11	4	8	19	6
C15orf55	0	0	3	31	0	3	0	0	4	11	0	0	0	0	4	3	0	0	3	0	0	0	2	17	3	0	0	1	1	1
C15orf56	12	9	24	59	53	2	12	19	63	19	56	49	8	21	86	25	46	6	5	75	8	36	29	96	0	99	12	19	6	45
C15orf57	819	625	1960	744	654	1067	1725	991	1144	838	815	1468	2036	988	566	1141	1534	818	934	1365	1694	777	1053	874	1030	1704	1334	672	565	1408
C15orf58	108	191	203	95	97	80	128	81	153	73	89	108	309	121	172	118	321	76	129	213	170	223	138	174	221	307	367	101	265	197
C15orf59	45	294	84	4	31	107	115	19	49	19	33	61	65	69	55	24	76	13	8	139	167	27	423	141	469	298	17	392	31	910
C15orf60	0	0	0	0	0	0	2	0	1	0	0	0	0	0	0	0	0	0	0	0	0	0	0	0	1	0	0	0	0	0
C15orf61	194	250	414	646	453	210	420	278	468	403	371	303	300	216	1118	231	225	743	392	363	285	284	358	379	405	516	360	154	405	737
C15orf62	14	117	59	40	93	109	93	95	490	234	99	51	54	58	268	110	123	76	163	145	86	95	240	61	53	148	378	79	77	77
C15orf63	3408	1832	1398	1627	1052	1563	2764	1808	10294	1839	1727	2706	3557	1210	2063	1102	1411	1950	1966	2927	1415	3897	1368	3073	1977	2736	3138	1341	2241	4379
C16orf11	1	0	0	0	0	0	0	0	0	0	0	0	0	0	0	0	0	0	0	2	0	0	0	3	0	11	0	0	0	3
C16orf13	3917	933	1694	1459	735	1358	1339	4464	3213	1374	1992	3183	2906	1200	2751	568	850	819	2495	3045	1299	1418	1571	3290	3037	2604	1416	1195	2526	4045
C16orf3	4	10	1	2	15	6	18	9	11	4	7	0	13	4	12	5	6	4	1	6	7	2	8	0	9	9	15	7	6	6
C16orf42	3082	1500	1311	1413	1686	2087	2235	4620	3004	2238	2069	2324	2770	2336	4063	955	1675	1888	4048	4898	1349	2305	2396	4088	2755	1967	3017	2042	2878	3198
C16orf45	6775	863	1925	1441	431	1146	2446	1827	1326	176	217	1037	475	1576	594	307	1294	201	176	3928	7395	493	1324	3328	269	1165	204	1104	98	385
C16orf46	136	125	174	88	26	161	123	88	34	87	48	76	315	261	76	104	469	103	222	248	237	161	112	114	163	208	110	137	67	259
C16orf48	559	420	279	417	414	524	501	577	702	479	557	379	487	541	1088	156	531	619	878	1133	389	381	1160	829	920	260	222	376	504	2534
C16orf5	1465	855	1636	1448	1556	2467	1336	4734	401	1132	743	2822	633	2012	1856	1003	970	692	4054	1910	1095	1378	2435	1092	2629	1357	1390	1690	2903	4107
C16orf52	749	743	1248	392	670	958	1378	1656	777	450	496	436	641	824	748	675	1120	619	1105	974	1728	916	1080	363	681	2043	938	785	503	675
C16orf53	6214	2178	2415	2515	2554	2607	4072	7870	8450	1952	3572	3849	4228	3256	4867	1913	3415	2550	4531	6449	3674	3573	2874	5509	4778	5305	2649	3951	4464	3645
C16orf54	45	28	137	74	932	526	139	58	115	53	372	339	110	105	357	1079	265	201	155	509	108	273	158	59	168	181	277	183	54	20
C16orf55	399	237	258	762	619	278	298	379	595	388	353	414	670	370	862	249	454	1457	630	498	306	467	331	424	558	460	420	257	474	537
C16orf57	1199	1274	1872	4084	1950	2812	1619	1297	2162	3235	3682	2746	2848	1426	3223	2758	3279	2664	7404	1591	1900	3902	1787	966	4069	1727	3974	1378	2009	1605
C16orf58	13449	4799	6062	2384	5445	5951	4988	16095	13286	3776	5021	5998	7968	6731	10985	2405	6474	4122	9928	13486	6353	5690	6829	6601	8012	9644	4542	6945	7747	10398
C16orf59	363	206	114	296	499	89	150	1138	811	401	271	171	543	193	727	256	205	356	549	546	158	664	136	531	625	745	755	556	1599	211
C16orf61	528	354	635	2420	619	841	638	1068	2677	1614	1258	1139	1314	510	1671	1093	917	2074	2773	972	630	1142	461	585	1987	1266	1896	552	1034	547
C16orf62	3666	2935	4308	1399	2419	3517	1368	7232	3539	1944	2068	2953	4453	4278	2614	3599	3055	2938	4364	4805	5974	4897	2722	2012	3439	6343	2641	4289	3138	2787
C16orf63	3317	1979	2748	2210	1299	1935	2685	7142	3557	1566	1630	1303	1911	3069	2266	2205	3395	1812	3051	2627	2895	3698	1755	1417	2974	5815	2882	2771	1889	1993
C16orf68	454	425	382	288	536	407	541	1033	435	319	241	434	462	347	770	254	616	256	556	942	608	565	594	515	720	605	544	400	603	355
C16orf7	271	453	361	334	1078	512	466	454	854	511	812	552	1354	504	1785	461	580	1648	990	1349	369	668	1053	745	724	532	2198	342	694	1388
C16orf70	1298	946	1665	1644	763	1409	1604	1629	1545	1168	850	1677	2651	1728	1397	1559	2940	1656	2627	1483	2299	1984	1202	1141	2581	1955	2791	1037	774	2007
C16orf71	453	111	72	19	28	102	236	45	201	12	27	46	117	98	60	17	476	6	71	209	174	19	53	210	246	74	24	45	63	347
C16orf72	5149	3765	5469	1453	1860	4645	4268	7219	6299	2004	1611	2077	4531	3883	2351	4174	4971	2008	4265	3513	5847	6158	2738	2400	4581	8965	4690	3947	2503	2481
C16orf73	1	11	0	845	24	1	1	236	1	0	920	12	3	0	2	25	1	1051	47	2	1	0	5	0	3	11	5	4	0	0
C16orf74	1060	98	95	119	64	203	167	167	9	81	245	83	1281	395	66	73	510	39	140	848	128	38	334	985	126	178	662	155	307	585
C16orf75	966	568	572	1238	927	418	645	4064	5003	739	869	355	364	335	1576	1828	575	816	2015	469	478	2856	235	567	838	2129	2030	1223	2598	188
C16orf79	36	27	8	38	74	28	45	203	106	29	49	43	18	12	134	15	31	30	22	196	33	50	94	123	287	58	88	15	90	74
C16orf80	1044	717	1252	2741	1368	1137	1043	1414	1566	1805	2124	1111	1895	970	2597	1336	1463	1308	2660	1269	1037	1799	1391	754	2377	1663	2011	955	1701	1807
C16orf81	0	1	0	0	1	0	1	3	0	0	2	0	0	0	10	2	1	1	0	2	0	0	3	0	0	5	0	0	0	0
C16orf82	0	0	0	0	0	0	0	0	0	0	0	0	0	0	0	0	0	0	0	0	0	0	1	0	0	0	1	0	0	0
C16orf86	49	62	40	16	151	81	40	31	32	53	74	46	22	94	95	19	45	95	65	236	47	58	230	146	27	30	73	72	134	612
C16orf87	241	132	282	507	384	232	180	1903	488	422	428	219	588	168	366	787	382	661	622	219	319	478	176	101	512	437	405	193	826	116
C16orf88	2668	1492	1120	1426	1637	1164	1778	4358	2404	1282	686	1088	1640	1398	2521	1152	2512	1581	2594	1953	1821	2868	924	2085	3041	3983	2359	1989	2774	1039
C16orf89	13	697	31	3	76	42	69	2840	65	10	17	70	4132	1189	265	92	3905	36	13	6481	27	3274	803	387	3	214	5	541	1033	137
C16orf90	0	0	0	4	10	1	0	0	8	0	6	0	0	0	2	0	0	0	0	0	0	0	1	2	0	0	0	0	1	0
C16orf91	660	401	488	942	299	497	463	1315	2205	636	621	584	879	500	945	285	493	609	1178	2002	795	743	530	984	2180	985	916	905	612	751
C16orf92	0	0	0	0	0	0	0	1	0	0	0	0	0	0	0	0	0	0	0	0	0	0	0	0	0	1	0	0	0	9
C16orf93	420	158	51	63	178	109	102	262	506	74	121	60	255	101	338	90	59	98	188	1002	279	52	229	514	124	131	149	111	272	442
C17orf100	37	50	197	154	270	80	75	326	40	107	56	112	107	101	406	92	86	97	289	122	125	61	274	98	135	145	139	58	395	139
C17orf101	563	670	948	1192	1453	976	934	1161	377	515	665	2202	1246	615	943	681	936	714	1235	2118	977	1059	1262	1543	1053	1050	854	529	809	2607
C17orf102	0	0	6	0	0	0	0	0	0	1	0	1	0	0	4	0	2	0	0	4	1	0	0	0	0	1	0	0	58	1
C17orf103	368	1170	817	445	1723	1980	834	985	147	494	503	777	1227	1241	1697	1398	978	339	1732	1305	661	1007	1969	558	208	699	429	1026	640	1462
C17orf104	17	11	18	31	14	29	58	19	39	36	93	59	9	25	40	267	43	18	80	23	63	16	26	12	99	48	41	7	14	31
C17orf105	0	0	0	0	0	0	0	0	0	0	0	0	0	0	0	0	0	0	0	0	0	1	0	0	0	0	0	0	0	0
C17orf106	466	457	376	1099	921	972	815	921	2683	995	813	1387	987	521	1408	376	534	637	1936	1565	368	586	952	1307	899	558	810	371	4667	976
C17orf107	91	147	241	59	81	191	223	159	203	38	76	132	433	463	1461	66	60	182	736	260	85	66	783	581	20	194	180	176	1649	453
C17orf108	330	277	574	412	440	760	640	748	281	292	262	751	496	556	346	179	924	161	511	1127	917	207	1103	653	225	1211	354	315	494	1083
C17orf28	11901	6542	5987	1736	2489	6434	10531	11426	4310	3126	3221	20649	28230	4350	5223	6264	8566	798	3539	11248	10530	11086	3590	8066	15444	16109	232	4254	12392	25211
C17orf37	3557	1764	1956	2709	1504	1868	2861	2484	42352	1818	2861	10997	1946	1218	3542	1938	12916	867	3242	4550	2745	1991	1352	3662	3235	4087	1893	1195	1802	3826
C17orf39	813	712	889	1079	963	1149	813	1161	338	756	915	592	1150	932	1366	1127	668	799	2346	812	1111	1004	964	413	680	1260	801	568	1273	1318
C17orf42	379	312	623	499	365	489	579	767	205	364	198	291	316	383	397	656	613	419	1095	575	1025	416	404	436	379	749	381	192	717	380
C17orf44	224	238	207	81	142	195	179	74	60	70	133	126	111	265	259	191	127	91	178	285	226	116	280	431	70	84	156	103	79	248
C17orf46	4	7	3	3	4	12	5	5	14	4	6	5	5	5	19	7	13	8	4	8	11	26	15	0	11	21	5	5	5	10
C17orf47	4	30	16	20	28	2	14	43	2	2	6	3	14	7	14	5	9	4	4	23	16	3	24	11	9	16	2	0	4	5
C17orf48	541	191	411	332	377	351	285	342	275	203	199	205	213	382	415	341	297	353	641	464	488	320	674	482	178	246	309	230	260	288
C17orf49	2730	1318	2250	4464	5987	3050	1769	2436	2823	2828	3133	2266	3737	2377	6357	2646	2043	3823	4512	4916	1783	4411	2833	5454	2377	2194	2378	2091	6702	2593
C17orf50	4	1	1	0	3	1	3	2	0	0	1	20	0	1	2	2	15	0	2	0	0	1	2	6	2	4	1	1	3	14
C17orf51	80	305	686	104	658	543	376	263	384	310	349	172	289	338	570	287	523	693	2109	238	719	793	679	49	115	373	218	409	643	122
C17orf53	245	132	232	458	487	156	317	566	276	344	209	104	179	139	319	583	169	534	864	211	229	532	153	166	255	769	520	167	503	126
C17orf54	0	0	0	0	1	1	0	1	0	0	0	1	0	0	0	0	0	0	0	0	1	11	0	0	0	0	0	0	0	1
C17orf55	34	85	23	14	23	8	425	57	2	107	195	99	27	3	112	28	22	12	41	120	32	57	39	67	22	22	46	18	176	33
C17orf56	658	541	495	2389	1507	796	782	1424	282	1106	936	776	892	381	1616	792	582	558	1270	2453	1108	648	1326	1290	1331	726	1004	324	1713	975
C17orf57	35	86	118	25	116	112	196	181	47	58	26	32	46	53	98	80	124	13	76	171	294	67	193	22	22	87	120	38	86	36
C17orf58	689	966	760	922	584	567	1493	4695	2097	659	619	1690	9868	1451	651	735	3106	471	1118	2048	1146	976	1110	2014	1862	1303	602	1043	633	1042
C17orf59	813	369	350	273	662	652	527	495	330	435	397	500	822	568	990	409	362	273	668	1135	364	516	895	1293	439	339	582	332	1040	1463
C17orf60	29	17	130	16	109	104	61	32	31	49	63	77	80	56	52	68	91	78	142	167	90	42	54	48	42	40	71	53	42	11
C17orf61	1298	864	995	641	948	885	1012	1623	1719	807	1047	1012	2318	1029	1923	992	955	453	2729	1685	834	723	1107	1639	1137	1101	1236	783	2971	1482
C17orf62	3005	2882	3331	2549	5941	4422	4492	7147	3104	3264	3644	3643	6331	2877	5827	3483	3526	1776	5179	9750	3925	4486	3612	5495	6278	5594	3549	2140	3948	3728
C17orf63	1747	1193	3523	3755	2341	2858	2639	2310	1182	6211	2352	1921	4110	1641	2445	3025	3234	2159	5976	1631	3791	3461	1981	1144	2016	2467	2756	1353	3471	2898
C17orf64	0	0	0	0	3	2	1	0	0	1	1	0	1696	2	0	2	1	2	11	0	1	2	3	1	5	0	3	4	13	2
C17orf65	616	288	626	606	802	502	664	630	417	225	323	444	305	446	869	304	448	310	813	1270	893	654	655	773	476	703	234	373	462	666
C17orf66	0	1	0	1	8	2	2	0	0	0	0	0	0	0	4	1	1	3	2	2	1	1	4	0	3	1	6	1	1	1
C17orf67	64	38	59	46	52	76	119	363	161	43	36	57	58	34	118	64	18	32	198	55	80	35	94	32	70	191	121	25	7	51
C17orf68	2506	1813	2024	825	1529	1803	1125	1961	702	826	701	856	4129	1726	1853	1650	1920	776	2431	2046	1639	1093	2542	2028	877	3656	1354	1500	2430	2082
C17orf69	113	113	160	220	109	170	322	190	38	127	60	205	67	73	346	117	440	169	281	140	408	106	245	117	163	41	118	114	97	236
C17orf70	2075	1946	2532	2221	3915	2634	1790	4641	538	3745	2176	2367	3480	1889	3967	1382	1679	2894	4989	5721	2529	2060	3344	2283	2266	3164	2045	1401	4684	3050
C17orf71	1462	1002	1833	3152	1115	1412	2218	2500	746	2015	693	757	5632	977	1481	1849	3782	1581	2485	1327	2925	2964	1336	673	3213	2717	1348	1028	681	1235
C17orf72	205	179	74	23	87	267	207	300	47	74	36	383	130	208	118	57	407	41	485	292	91	81	165	699	218	219	19	115	60	97
C17orf73	0	1	1	0	0	0	0	4	1	0	0	0	0	0	1	0	0	0	0	0	0	1	0	0	1	0	0	0	0	0
C17orf74	0	0	0	2	0	0	0	3	0	0	1	2	3	0	2	0	1	0	2	0	0	3	2	0	1	1	0	1	5	0
C17orf75	794	480	579	749	1093	466	903	1570	319	536	314	453	382	408	795	1167	611	508	1442	945	1362	719	457	493	717	1415	614	294	1097	889
C17orf76	94	48	155	228	385	132	156	248	56	33	46	78	132	158	250	119	186	120	220	171	122	191	147	345	99	186	36	108	591	91
C17orf77	0	24	0	1	0	0	0	0	0	3	0	0	0	0	29	208	8	0	0	6	0	91	44	0	176	1	135	0	2	0
C17orf78	0	1	6	0	1	3	3	1	0	0	0	0	0	1	0	0	1	1	0	0	2	1	1	0	0	0	0	0	1	0
C17orf79	2717	1220	1813	2174	2006	1989	3199	3424	1919	2075	1550	1962	2397	1563	2715	2301	1358	2213	4146	3291	2546	2258	1307	2460	2125	4147	975	1215	3157	2335
C17orf80	918	1610	1790	2744	1649	1423	1915	1968	628	1306	1200	1800	2891	889	1610	1833	2373	1408	3578	1718	3175	2643	1327	853	4597	2764	1216	1008	2285	1176
C17orf81	1142	853	1235	1933	2250	1263	1112	2058	1115	755	921	999	1770	902	1843	1044	946	1269	3864	1667	1115	1294	1571	2080	896	1315	960	901	2276	1664
[truncated: 17,737 more rows]
