# Supplementary material for: Advanced Heat Map and Clustering Analysis Using Heatmap3
Source: Biomed Res Int. 2014 Jul 16;2014:986048. doi: 10.1155/2014/986048 (PMC4124803; doi:10.1155/2014/986048)
Supplement: Supplementary file 1 — Supplementary Material contains raw data to generate the figures in this paper. Table S1 contains the clinic information of the 30 TCGA BRCA samples, including the indicator of triple negative and age; Table S2 contains the read counts of genes in 30 TCGA BRCA samples; Table S3 contains the genes' fold changes and FDR, which were the result of comparison between triple negative and non triple negative samples. [file 986048.f1.zip › TableS3.csv]

	logFC	logCPM	PValue	FDR
PZP	6.82447651783739	0.833561283783331	1.30762634485868e-287	2.68076476959477e-283
MPZ	4.49088629827627	2.39439491039148	5.16869746606794e-267	5.29817333759294e-263
ACAN	3.97680346310505	4.32359469508615	1.11706736295382e-219	7.63366600263877e-216
PHKG1	3.73040635246715	1.12803979600637	4.19818815090101e-182	2.15167638204054e-178
SFRS13B	2.88877090605156	0.559676645893131	2.39244320077192e-177	9.80949561180503e-174
LECT1	7.59469637061455	0.17551665161182	7.30227439635801e-171	2.49506545666226e-167
CLDN10	5.04869330908802	1.40686528836708	5.97051986587636e-161	1.7485946824333e-157
EN1	3.55013815209694	3.89113429420673	3.52799310487426e-157	9.04092333037841e-154
SHISA3	4.0377520892776	-0.0904144748295787	6.24208531869984e-154	1.42187767909628e-150
FMO3	3.07036449586738	2.97933254401876	2.52814523112699e-146	5.18295053833345e-143
DMBT1	5.40041871005474	3.07482668631401	6.54896718711234e-144	1.22054887548173e-140
LCTL	2.90981799028909	-1.71393814748942	1.19012008200827e-140	2.03322098343763e-137
CTXN3	6.30841999050179	-1.34280248790709	1.42683504091723e-139	2.25011885952647e-136
HAPLN3	2.25616855370302	4.8561131151157	1.92977945764958e-139	2.82588633294815e-136
VMO1	2.89230602857976	1.99325506814778	3.27741042184875e-137	4.47934607055474e-134
B3GNT5	2.17473608839946	3.98873883939296	2.0042211727137e-136	2.56803364136272e-133
ALOX12	2.78653728435111	-0.96811980634229	3.71925597045621e-136	4.48520392060723e-133
SLC43A3	1.61778198595299	6.16609157499557	3.31333222427923e-135	3.77370132944158e-132
TTLL4	1.42835268959256	5.12653816075373	2.61554558944875e-133	2.8221736910152e-130
FOXC1	2.70502807459604	4.88384474021891	5.36714491462209e-130	5.50159189473337e-127
IFRD1	1.30978017631306	5.12996195495613	4.49041537769805e-128	4.38371455515179e-125
LOC84740	4.02569778594363	2.84294229043769	5.10575160645689e-128	4.7578642583624e-125
CENPW	1.88967342924026	3.67174148653341	4.28565997650475e-126	3.82001370340539e-123
CHODL	3.24688124770599	1.11979296336488	7.05013205755715e-126	6.0222815546658e-123
COL9A3	3.44893752913621	3.75515618603808	2.71895093475261e-125	2.22964852453453e-122
CDKN2A	2.40824331082383	4.15764864446104	5.82377236535225e-125	4.59204451008025e-122
C8orf46	3.17776400846983	2.18983897465537	3.90785200129093e-124	2.96721755105427e-121
MATN1	2.772387175825	-2.21403036914344	2.32050215523887e-123	1.69902195301972e-120
IGF2BP2	2.75787358675331	2.78698722364059	9.97396225951618e-123	7.05090345801177e-120
GFRA3	3.88655988091969	1.03127430806989	1.51282398506342e-121	1.03381348392617e-118
FAM171A1	1.94194074586735	4.80923925643355	2.35894563299454e-121	1.56002401361358e-118
VNN1	2.39381489665122	1.7754036580079	5.98040889117549e-120	3.83138633368715e-117
CYP27C1	2.89467516024356	0.469927699303755	1.60359768563661e-117	9.9622291373443e-115
FZD9	3.27073636002257	0.891222966116008	4.10910252097348e-117	2.47766796419051e-114
LIPG	2.64105907809085	2.62100322635883	6.76971612885627e-117	3.96531286736235e-114
UCHL1	2.47573379851566	4.3379263701548	2.57470296942574e-116	1.46622182156103e-113
EMID2	3.03019140740622	0.198498097056826	1.32851180657205e-115	7.36103258014424e-113
PLA2G4A	2.21132529483267	2.7025416838998	2.62101839720908e-115	1.4140394252943e-112
TMPRSS5	2.82222078591222	-0.614713251733053	1.31059317630558e-112	6.88935146344631e-110
MMP7	2.94730030409436	6.76963803618937	2.92545552549672e-112	1.49936909320521e-109
STAG3	2.56352947825138	1.75042789201437	8.73312851504415e-112	4.36677726065659e-109
C1orf105	5.11991540226022	-2.01929720676676	1.31718962876987e-109	6.42945347128836e-107
CAPN6	3.61130238794519	4.15595372221542	1.03779646849315e-108	4.94787567455306e-106
BAIAP2L2	2.63727605426617	0.650773016763573	3.01324719106379e-108	1.40396774236361e-105
C7orf61	2.35369795502974	-1.26343524729088	5.77187934069796e-108	2.62953996363664e-105
TBX19	1.43477924403343	1.98766745851271	6.11767108445009e-108	2.72648641091981e-105
C9orf170	2.68142534220562	-2.23463207329536	6.06587722900841e-106	2.64588402280641e-103
FAM19A3	3.14739810528104	0.24380434657427	6.66219758094261e-106	2.84545234597718e-103
CLCN4	1.98609513096215	2.78242428976156	9.76421459573225e-106	4.085227825043e-103
S100B	2.88427455635648	3.41702262257986	2.39017610805883e-105	9.80020007826281e-103
POU5F1	2.3797405111191	-1.6675988400567	7.09891947909747e-105	2.85362643609759e-102
UGT8	3.18713399357239	2.30080762641514	4.04126527736019e-104	1.59326883559926e-101
CPLX3	3.92524264436858	-0.97979941576241	3.53580648230837e-103	1.36768997535479e-100
STAC	2.53305144602356	1.74671207159584	6.97054019925031e-103	2.6463526782376e-100
FSCN1	1.62603680676713	6.52416736794803	3.0636227256421e-102	1.14195144542525e-99
IGF2BP3	2.73536030873877	1.24346190992564	4.17643624716177e-102	1.52894856255471e-99
PTGS2	2.84034908703162	2.98076991635233	1.42935543295128e-101	5.14091504051475e-99
UBASH3B	1.70413630823179	3.18549400648912	9.95087947192565e-101	3.51729275955082e-98
RGMA	2.10241855788153	4.23220457119709	1.19392169657245e-100	4.14857435617489e-98
KCNE1L	2.97695323854091	-0.993296547532916	2.12441876028686e-100	7.2587848341068e-98
ANKRD45	2.17067488058579	-0.642651925157881	7.87798866613698e-100	2.64764992859794e-97
BCL2A1	2.25738031630772	2.73185682095541	1.13800980405606e-98	3.76295790208925e-96
BPI	4.03504871838992	0.526490602948431	1.72930020723519e-98	5.62736246802042e-96
MFGE8	1.82240392917821	7.5567656433887	5.6717649022246e-98	1.81682581657042e-95
CHI3L1	2.64751569007653	6.84449573525696	1.97083451869064e-97	6.21601207195029e-95
PGBD5	2.41322001516262	3.33883519186092	4.65580396816037e-97	1.44619147198872e-94
TMCC2	2.12698353345579	2.33610301991952	6.06979596316771e-97	1.85726697075972e-94
LIX1	3.34793885529567	-1.6304455701396	1.04870039458923e-96	3.16167746904025e-94
WNT6	3.01988870481221	0.638675917956829	1.17603138792007e-96	3.49417673677527e-94
HMGA2	2.64042106864573	-0.250810925281978	1.24885716022142e-96	3.65754580595704e-94
CTSL2	2.12797663363098	3.26056678772584	1.75484139771146e-96	5.06704274570177e-94
ARL9	2.3505434248207	0.0917639106282668	2.20246564384784e-96	6.27121502285063e-94
TMSB15A	2.60601099205667	1.69756740722176	3.13069770706512e-96	8.7921142044578e-94
WNT7A	3.93940566265651	-2.50680241086967	4.62299190316125e-96	1.28075617576633e-93
PHGDH	2.14665121837783	6.70033982997778	5.39903488679579e-96	1.47580818952267e-93
CXCL5	3.6851778542479	1.16834639521543	6.21318048110782e-96	1.67600543477883e-93
CDK2AP1	1.13660072124128	7.45927316420104	9.30799095859383e-96	2.47822237197574e-93
TMEFF1	1.43737801865671	2.049210742326	2.03951977081672e-95	5.36053779762994e-93
YBX1	1.06779782854757	8.38357724956171	3.44678329359688e-95	8.94462079772527e-93
HTR3A	3.83500701484395	-0.434521251643217	3.84947983620398e-95	9.86477326525222e-93
B3GNT7	1.97528593003389	3.36869681524723	4.23796359265275e-95	1.07262335324659e-92
LYPD1	1.78813935768974	2.13362198156055	4.58091191400515e-95	1.14528384328073e-92
HRCT1	2.80172576022606	2.04678973775167	5.40504673809827e-95	1.33504654431027e-92
XAGE3	6.92713657944076	-2.58283569785395	8.77241082089019e-95	2.14099040760797e-92
NOS1	4.00194120425592	-1.98890474659253	1.02143808658791e-94	2.46358849566337e-92
FOXL1	1.75890318246011	1.06796881203129	1.08808263491037e-94	2.59381187189507e-92
KRT16	3.77880497541215	6.14253153247498	2.5917999038885e-94	6.10741262409403e-92
TTYH1	3.38645158900049	3.82858748354527	3.12844390789389e-94	7.28820779042417e-92
BARX1	3.47672577540778	0.93488547022467	8.65151632071815e-94	1.99286220327014e-91
SLC26A7	2.76867973296149	0.659343657744884	1.00286102068565e-93	2.28440597611961e-91
SLC26A9	3.65986812999682	0.439953797691584	1.71150606948739e-93	3.85577867368803e-91
COL11A2	3.35119984394648	2.412444352163	1.14316719145401e-92	2.54739897739115e-90
ANP32E	1.31271226123058	6.54349933995825	1.40579021173529e-92	3.09893603556829e-90
FOSL1	2.18233013524056	2.17573133252957	2.70040315138049e-92	5.88946436238844e-90
DCHS2	2.38622618900355	1.31566424191553	2.79674951289579e-92	6.03538544882911e-90
PPP1R14C	3.03269558512684	3.36169731818777	4.28925424504227e-92	9.15979179975121e-90
PDIA2	3.68981438698613	-0.211915695136078	4.81266633598238e-92	1.01715951086572e-89
MRAS	1.32872921416585	5.28080900494273	5.59176958325695e-92	1.16976396149337e-89
GABRP	3.46668617191711	7.42731124997684	9.25446468220003e-92	1.91642202474528e-89
SCRG1	3.89889212039846	2.41794189007764	1.16919153210654e-91	2.39695955997161e-89
NCRNA00092	3.1120243402238	-0.837944790617406	1.19736029444474e-91	2.43040429667443e-89
DMRTA2	4.10329208522236	-1.90683407721673	1.58069699372898e-91	3.17704598710175e-89
CHST2	1.57546149397424	3.29197879344441	3.60239399070185e-91	7.17016302945423e-89
CAMKV	3.96300085788642	-1.39284081353465	4.06358294924379e-91	8.01033788869682e-89
S100A2	3.3180469871901	4.68592748866488	4.22546279814909e-91	8.250115507129e-89
LPIN1	1.30934765342212	5.33366297882109	4.85240700117585e-91	9.38482980482134e-89
RBM17	0.743029903453268	6.41326690136106	5.3054462693827e-91	1.01651358849173e-88
PRTFDC1	1.69260402311575	2.82642428977157	8.17934694368532e-91	1.55263696011567e-88
UBXN2A	0.72413321133343	3.9798705683632	1.40107935592207e-90	2.63518604364755e-88
CPA4	2.745827057116	2.7838160107202	1.76454896740983e-90	3.28863803462445e-88
RASGEF1C	3.57842018915734	-0.492986417555013	7.36328590162347e-90	1.35995247089354e-87
RBMXL2	4.87627599901553	-3.40362878191463	2.50016839352761e-89	4.57642430675978e-87
IL34	2.04997064728746	3.18310602182758	4.96679800498573e-89	9.0110022920542e-87
IL22RA2	3.29243131108278	0.0704744577905764	8.57804432209658e-89	1.5426183039237e-86
CRYAB	2.42552182678783	6.22886074602476	1.10708022903019e-88	1.97358711089983e-86
SOX8	3.08539751250525	2.83696863801352	1.40353384863705e-88	2.48050408887139e-86
VGLL1	4.08869953239421	3.7260321481385	2.76773508888764e-88	4.84968692797312e-86
CDCA2	1.64559020992569	3.46825433382812	3.8419647945283e-88	6.67492544513768e-86
PAX6	1.63456047486081	1.86679425210679	7.68678689774744e-88	1.32425897639261e-85
C1orf61	2.46634740617837	-1.01006906169421	1.45530731518201e-87	2.48627127237887e-85
IL1A	2.35331975021866	-1.55828539892814	1.51097640520841e-87	2.56004357712212e-85
PDE9A	1.80200347982814	3.14571013407804	1.74363061839627e-87	2.93001404161819e-85
LDHB	1.73934892347465	7.75751788710689	2.11858605087449e-87	3.53114899422585e-85
KIAA0020	0.949880826213848	5.34188931841922	4.03445955974573e-87	6.67019801889898e-85
SUV39H2	1.05879625079941	3.79181394375722	4.54179211988796e-87	7.44890241998585e-85
MAP2	1.91803864967819	4.15456925112334	4.95096168467109e-87	8.05552900773349e-85
NPTX2	2.53857006445708	2.54043152192298	6.17742250961469e-87	9.97191644642604e-85
PAPSS1	0.928833559837111	6.93455101698016	6.37262601215897e-87	1.02066567090055e-84
MICALL1	1.10705699507727	5.35521288789911	7.92018762719323e-87	1.25869586469061e-84
CRHR1	3.01006403989964	0.772766420321249	1.4758741242916e-86	2.32745349400785e-84
TMSB15B	1.8330537666301	1.90201406815005	5.38236356926392e-86	8.42319355217402e-84
KIAA1045	2.56367631851451	0.18372988316058	9.35800750084448e-86	1.45339781647585e-83
LYPD5	1.63589080227202	2.63955177831027	1.34934042509737e-85	2.07991188382866e-83
ATP6V1C2	1.88546424531587	3.06020871570503	2.78845059024343e-85	4.26612130974481e-83
C6orf15	3.68766292993027	1.07650663370697	3.8724166589417e-85	5.88062325370102e-83
BAG2	1.34436494190821	3.34269147182704	4.70621757430226e-85	7.09260951730527e-83
LOXL4	2.20697246075446	3.24872865989553	4.73970783801191e-85	7.09260951730527e-83
SFT2D2	1.12196272974993	2.57647750847548	5.23656354909061e-85	7.77933255941351e-83
AMBN	5.54764071031001	-3.75347867476681	7.86913776679349e-85	1.16061290184916e-82
NCRNA00162	3.23453583813832	-1.76612363473369	7.92791330998276e-85	1.16092964834255e-82
MMP20	4.38606689509022	-1.96609512637334	1.68004845290148e-84	2.44274278956974e-82
ANTXRL	3.8125572035297	-2.62333654320048	1.98449733522567e-84	2.86508308939869e-82
DSC2	1.81490279482221	6.62253682701356	2.03038227000282e-84	2.91082985435859e-82
RGS20	2.5674044481687	-1.34692637885539	2.80308568012537e-84	3.99069857835071e-82
PRKX	1.41972984523907	5.22399783932403	6.33253292852273e-84	8.95332810811341e-82
SCHIP1	1.27994234036391	3.38861588078499	6.51553044549606e-84	9.14896504541881e-82
CSTB	1.20202214447015	7.51912088325588	7.6910757669123e-84	1.07261730814605e-81
RPIA	0.67931842760397	4.60709141239855	8.51102398456369e-84	1.17894934261852e-81
C9orf40	1.07867869501613	2.7221522315378	1.12946820603937e-83	1.55404212698075e-81
MTHFD1L	1.40374674729852	4.39953061899995	1.36228378826607e-82	1.86187866288285e-80
FAM123B	1.08226999279452	3.72840051214092	1.69350912546551e-82	2.29924705835553e-80
SERPINB7	3.30612776137684	1.42243250829922	1.93427684948422e-82	2.60885590074184e-80
TM4SF4	2.9556169986141	-2.51673078586914	2.16322481993632e-82	2.89857987147154e-80
YEATS2	0.829834028546279	5.81965535730495	2.4563423046511e-82	3.26996581738001e-80
SOX6	2.33308282480856	2.13549695208427	3.23352853828647e-82	4.27681087505877e-80
ST3GAL6	1.35379253277841	2.61331214721093	4.3455906341778e-82	5.71083035841532e-80
PDSS1	1.09579764868306	2.63558957014699	6.04926225627161e-82	7.89910353603976e-80
ROS1	4.290331910611	0.508607671910958	6.3473219378373e-82	8.23585107896219e-80
ATL2	0.951287386046982	6.0850289154883	3.22324578163143e-81	4.15595985969974e-79
RTP1	3.8348995618808	-3.62279940315804	3.94012053493553e-81	5.04852569291959e-79
ETV3L	1.78313957301249	-0.755821943203439	4.72513699061215e-81	6.01677226363601e-79
FAM150A	5.39099907197153	-2.88281750439073	4.90618600981733e-81	6.208748110325e-79
RSU1	0.940559947774369	6.49283213985555	9.1607984948965e-81	1.15218116529983e-78
PSAT1	2.57126160361624	4.31856068239366	9.58677214141955e-81	1.19840497360513e-78
DEFB1	3.07890867801575	2.67619925465212	1.61491682877242e-80	2.00650969131293e-78
RLBP1	5.02852836617996	-1.33417099167002	2.09733377293757e-80	2.5902072095779e-78
CRLF1	2.51135423622883	2.91833477363366	4.20476351615296e-80	5.16178783500909e-78
EGFR	2.43540706100482	5.08118503820679	4.65927514224401e-80	5.68570236256812e-78
ESYT3	2.25858993576372	0.696338603597278	4.97846373153906e-80	6.03925946510546e-78
C9orf30	0.818913679772088	3.81092259451772	6.28864870386699e-80	7.58374041635159e-78
HEPHL1	3.22356066784652	-0.0791874821292012	1.06805316894913e-79	1.28047707699568e-77
TRIML2	3.43507053710963	-2.52281898960763	1.14807640325552e-79	1.36841362460125e-77
C5orf27	2.75915404746233	-0.275270480498615	1.43862235993803e-79	1.70480907520749e-77
LOC121838	3.17117059579754	-0.101495845210175	2.36167972037678e-79	2.78257447973819e-77
DEK	0.993456543882751	7.31191067008987	5.17408722596832e-79	6.06136926969009e-77
GPR55	2.15124761892829	0.162728423021332	5.311829690226e-79	6.18737616359792e-77
VSNL1	2.03543741131793	2.59196257925894	6.81980056112551e-79	7.89902436743695e-77
NRTN	2.25375998525085	0.364205200412208	8.09470016230103e-79	9.3230026981648e-77
ELF5	3.02856669307958	5.3465586416124	1.03263353696541e-78	1.18268268945966e-76
CYP2F1	4.50285655422728	-1.87824960162831	2.08474284800509e-78	2.37440628483069e-76
KCNQ4	2.42158051764419	-0.240082546049316	2.11689750493861e-78	2.39770805241693e-76
KCNS1	2.8063926797261	0.515092201079101	2.327412875333e-78	2.62166436028581e-76
POU3F2	4.04000170465015	-0.958077059848765	5.85830435828458e-78	6.56290151088482e-76
LEMD1	3.78212710901017	-0.0783272579322023	8.91142185297942e-78	9.92897061999625e-76
ROPN1	3.69629400454636	2.33704272387852	9.87475448288553e-78	1.09428292785749e-75
EPHX3	2.55522366739118	0.865698818136239	1.14747057534735e-77	1.26474700350516e-75
CDH4	3.00696243061747	-1.16789931612303	1.54780399394734e-77	1.69687324491521e-75
CDC123	0.801055145981335	6.14778776790067	1.97684976771734e-77	2.1557126110624e-75
FLJ35024	2.00271319593131	-0.91238853959407	2.12611791794063e-77	2.30621922940217e-75
CCDC82	1.09363348678145	3.61422274929487	2.47229375740973e-77	2.6676049642451e-75
UCK2	0.956222142035637	4.91352000444061	3.29807913494375e-77	3.53999582960638e-75
NRG4	2.05614011391731	-2.34495202299013	4.41749693027113e-77	4.71682836289002e-75
LYAR	0.805732027528563	3.97670546712968	5.67990380930759e-77	6.03335274583496e-75
KBTBD12	3.30911100782142	-0.528854479217621	8.43597739748916e-77	8.91474085700645e-75
HMGA1	1.14854467816806	6.89978455354721	1.61304071202931e-76	1.69584346858014e-74
MSL3	0.678743157929988	5.01487434328276	2.1793010088206e-76	2.27948214193016e-74
CCNE1	1.96020024584529	3.26148612924354	3.69029743058762e-76	3.84034454946583e-74
KHDRBS3	1.49101859698048	3.692104176512	5.49109980315515e-76	5.68550692244867e-74
FBN3	3.25891495921348	1.6892765131284	9.47593368719661e-76	9.76211640810139e-74
SLC25A37	1.18071991148302	4.64796173723579	1.14000316770952e-75	1.16856024706064e-73
POLR3G	1.25256593029148	1.8428704696775	1.3188482902958e-75	1.34515964175891e-73
L3MBTL4	1.87810336194278	2.08788338998288	1.88346003641847e-75	1.91152545577302e-73
ACTR3B	1.13847595879807	3.84231379239817	2.01027815163979e-75	2.03018287619544e-73
CDC20	1.51337329036549	5.43722900464702	2.46701556142883e-75	2.47922970710061e-73
RARRES1	2.43252158270167	6.06611538508307	2.90295386266286e-75	2.90309547016836e-73
ST8SIA1	1.76895936235401	2.77583213162531	2.96458118935946e-75	2.95033393024555e-73
PLOD1	1.05284399637798	7.72559921440368	4.12044021129997e-75	4.08082824984834e-73
PM20D2	1.72485789859286	3.90363006651142	6.86747768365356e-75	6.76875769195104e-73
ROPN1B	3.34297936367107	2.39373193801669	7.47503035331073e-75	7.33232522838389e-73
KCNG1	2.85631850306708	2.50635363510231	8.18272977437942e-75	7.95611970994379e-73
ANKLE1	1.90376059429256	-0.0277164148674262	8.18858230719545e-75	7.95611970994379e-73
PDCL2	4.69007407430546	-4.08149759881343	8.88828476663122e-75	8.59522292456163e-73
PRSS12	2.712829752113	2.00315839117273	9.08121066487907e-75	8.74055867796647e-73
BCL11A	2.47503056058241	3.13016405857826	1.02146855997559e-74	9.78557334021479e-73
FAM136A	0.752657369069816	5.59029362376813	1.04252590729523e-74	9.94084819788817e-73
NPM2	2.28782371079158	-0.620436548208971	1.08788084574764e-74	1.03252987123484e-72
IRAK1	0.933818846211143	7.21200336446898	1.57140530775394e-74	1.4845797333762e-72
BTG3	1.31348351329041	4.52251533376005	1.95271453754057e-74	1.83635783184033e-72
ACSBG1	1.98396073419441	-1.04058988594641	2.57655873371109e-74	2.41196486757128e-72
SLC15A1	3.87893539678509	1.66334708162917	3.29622610968727e-74	3.07163324884994e-72
STK38	0.770192177483406	6.18568758278003	1.1321151003083e-73	1.0502032430507e-71
SOD2	1.17231195333765	7.89199002638785	1.77011441527378e-73	1.63464484808684e-71
TRPM8	3.48908662626342	0.741491504982103	2.94303791636974e-73	2.70561526114332e-71
CDX2	4.3928504812223	-3.11905365358934	3.19035304346719e-73	2.91988516714826e-71
CHI3L2	2.43759645068905	5.43355968636829	6.12401174679718e-73	5.57992732538173e-71
ART3	3.93287329513229	2.37532897112699	6.84353193474708e-73	6.20793133602876e-71
VCX3A	4.56885668099255	0.599352876299675	7.72530073197759e-73	6.9769334936684e-71
GLIPR2	1.28939076434354	5.2603288589526	8.22687916032997e-73	7.39733551166337e-71
TIGD2	0.903152006172142	3.32426182000835	8.74679829465212e-73	7.83048523312939e-71
CCDC77	0.952361508729829	3.51360474548386	1.15305791099756e-72	1.02777566232005e-70
TTC7A	0.886486939630226	5.25684202353958	1.43994478845125e-72	1.27793541593243e-70
ZNF454	1.4331783234668	-0.0216326890965647	1.73663751495581e-72	1.53460369371159e-70
C1QL4	2.87614837814772	-0.242306419318421	3.04553864513383e-72	2.67968187827849e-70
MPP6	1.70545730089853	1.69580647662319	6.30518175042005e-72	5.52403978911801e-70
GAL	2.77783570616384	1.66597630361072	1.21285499746093e-71	1.05807405544453e-69
ANKS6	1.4765522010172	3.42147112396288	1.49134070198611e-71	1.2955074462465e-69
CLDN6	3.93112476537177	1.37742299533658	1.70001745937435e-71	1.46638780602601e-69
EMR3	2.87151595233863	-2.2945180639477	1.70235743541383e-71	1.46638780602601e-69
C6orf115	1.09425877800606	5.56298754508126	1.82168741734217e-71	1.56261145367916e-69
CENPA	1.49813351143642	3.10744800426161	2.1513623706753e-71	1.8377116650506e-69
PDE7A	1.01769045395295	5.75510398040312	2.50047408379926e-71	2.12706303701114e-69
CDH3	1.92955509316231	6.41550649337351	3.85695157271163e-71	3.26741174347774e-69
E2F3	0.97433352611333	5.12790124060504	5.0020290097689e-71	4.22002455676017e-69
MEMO1	0.767399968681114	4.59997787400516	5.38084649244774e-71	4.52101368613407e-69
IDO1	2.46874038140637	4.40545773974737	7.40492103035977e-71	6.19625657320023e-69
NASP	0.805988721298371	6.80068343896372	7.66148919982161e-71	6.38488577583508e-69
NDUFAF4	0.856653510842384	3.65544593205557	8.79087142392204e-71	7.29642328185529e-69
RASD2	1.74406722715928	4.39064761493223	9.14279170720922e-71	7.55791825764098e-69
PTX3	2.570638860474	2.47774486040082	9.70504581637135e-71	7.99048772214574e-69
LHFPL3	3.34136275277007	-3.23784363293617	1.02504111354658e-70	8.40574714752741e-69
SRPK1	0.845969930232359	6.42822889485372	1.18678841275175e-70	9.69336623498951e-69
ACTG2	2.52568376063771	6.09988634493031	1.25001893710179e-70	1.01693008847317e-68
LYN	1.12047088410733	5.18841335131353	1.40049959731439e-70	1.13484751954713e-68
TBC1D21	6.00223553313074	-3.86016554513455	1.79488791985108e-70	1.44870067893177e-68
CDCA7	2.00710462979341	3.56714557682273	2.0062782050344e-70	1.61296899927099e-68
ALPPL2	5.72998129308302	-2.59250974653142	2.57462089578097e-70	2.06180871032834e-68
GTPBP4	0.826128401470864	6.33991294774671	2.65689876123526e-70	2.11941951377759e-68
SLC28A1	2.63893770987108	-1.13444563292124	5.33053881405182e-70	4.23571225685567e-68
SLC6A15	3.77483746813437	1.62205204620841	6.4809428110552e-70	5.12995399882018e-68
NCK2	0.834992549966629	5.67214168958011	6.87862196462375e-70	5.42379341910583e-68
REG1A	7.02748104926395	-1.76331927132002	7.00355518426349e-70	5.50114501274275e-68
GIP	5.31138454704438	-3.27163051269497	8.11545532582453e-70	6.35018891735606e-68
GPR12	3.82261948495656	1.59069334531097	9.16951624789931e-70	7.1476902128587e-68
PADI2	2.00060822258488	6.6776373969501	1.58700493870554e-69	1.23239349425766e-67
PLCG2	1.24511426512861	4.52756114137888	1.63095292961549e-69	1.26174211358668e-67
KIAA1804	1.59295631636291	3.35380971557081	2.24796750843381e-69	1.73254067257148e-67
CDKAL1	0.823222348675741	4.21472846716213	2.87060828754027e-69	2.20413260310349e-67
PRM1	5.74175414990558	-4.21051974722543	3.47323443051607e-69	2.65689474104515e-67
CHRM3	2.4883753590613	0.761132171057332	5.12186472090499e-69	3.90347020978711e-67
MFI2	1.97908300842871	4.33741835904473	5.81563373645668e-69	4.41578915670735e-67
RIOK1	0.797849740083864	4.88275385034508	7.0473370276773e-69	5.33127145403735e-67
RFC4	0.928653498123502	4.61125491171045	8.44349929095243e-69	6.36397716778735e-67
KCMF1	0.567631315330519	6.14760377061439	1.02016887538214e-68	7.66098245941733e-67
CDK6	1.50456100500497	5.30473580987268	2.07989969906271e-68	1.55620524563813e-66
COTL1	1.140958422567	7.11986720477176	3.43692295092651e-68	2.56219481516162e-66
KLK6	3.39182967696973	4.45283304795444	3.75410582548076e-68	2.78851172203554e-66
PIF1	1.53029736160468	1.35851041436229	5.4964270930645e-68	4.06795132978034e-66
C2CD4D	1.39967725480271	0.397197345392336	6.03593003913659e-68	4.45117272418486e-66
KCNN4	1.87074584796808	4.93092423016841	6.12897845110931e-68	4.50359094000688e-66
C4orf40	6.58574457372825	1.25817628118873	6.94337568474372e-68	5.08379088974754e-66
TEX10	0.680611808549055	4.638908513636	7.21495626393496e-68	5.26383695255981e-66
LBR	1.03063176310619	5.6240521442661	7.71622531925612e-68	5.60958635709467e-66
STMN1	1.14557278392672	7.85960479889893	8.72680370344412e-68	6.32184461923349e-66
LANCL3	1.79572531298976	-1.69118255572226	9.25952668232989e-68	6.68413931388891e-66
LOC285629	3.0839986880502	-1.60129011220387	9.91343266006546e-68	7.13106256014042e-66
CDCA8	1.25390284000142	4.75039490925222	1.18306656792824e-67	8.48043626192201e-66
CXorf49B	4.87117904102567	0.279557203712008	1.21253486618042e-67	8.66138581587623e-66
KCNK5	2.0722945466737	4.21964889690738	1.39841468521591e-67	9.95447897972615e-66
NUDT5	0.843172512716382	5.6533850326172	1.42594882918591e-67	1.01153553450313e-65
CEBPB	1.1401469255856	5.97271756670513	1.59812576843216e-67	1.1268798269987e-65
TCF7L1	1.49481735251747	5.0987026493212	1.59954163044057e-67	1.1268798269987e-65
NUDT11	1.66170065881693	1.39525128051769	1.81585531312321e-67	1.27489211555955e-65
HORMAD1	4.12875736000465	1.7356426812723	2.91716032678249e-67	2.04111617267467e-65
XDH	2.64218136528754	4.26678385124808	3.30883358660609e-67	2.30729242717726e-65
CCKBR	4.13466477615506	0.359412016701547	4.27729884044069e-67	2.97250520433473e-65
TSPAN33	1.16844244430933	4.56820670283526	4.7296975848892e-67	3.27579493877748e-65
SLCO5A1	2.10126144211352	-0.255855808661523	5.05621354913439e-67	3.49014929194627e-65
SLC30A10	3.29727127332459	-3.6046513544711	6.27742575760893e-67	4.31857400861546e-65
FBXL13	1.80972720494336	0.31267475572361	8.40251142948915e-67	5.76120022795843e-65
LMO4	1.41744529445555	6.32485683347167	8.92016522289771e-67	6.09574357448753e-65
IL12RB2	2.64581897779639	2.44964128724017	9.52936098682845e-67	6.4904129432216e-65
MCART6	1.4189912679253	-0.113825774459881	1.1928552650328e-66	8.07259318059155e-65
FLJ36031	0.97957921649561	4.08813802736702	1.19311045008499e-66	8.07259318059155e-65
MALL	1.53811739951247	4.94188575491286	1.38142912963921e-66	9.31601269300442e-65
C2orf82	3.50711171100747	1.29108938340413	1.43273245978808e-66	9.63031087151329e-65
PNMA3	2.45053797116524	0.424716362262155	1.79036069670687e-66	1.1994831582741e-64
NCAPD2	0.950079349839694	6.7876676568436	1.8004532694033e-66	1.20231571583183e-64
ADD2	1.94816899957899	1.84018016487057	2.27229529458482e-66	1.51247811150271e-64
NT5DC2	1.17532635095604	5.76313416778181	2.32028540909041e-66	1.53942301526739e-64
XBP1	-1.57951099894503	11.0865709867474	2.83020131986597e-66	1.87167604059911e-64
DDN	2.23095283565351	-0.436978444235073	3.7567788757081e-66	2.47645413925697e-64
C1orf186	2.61761593399765	1.65566151983257	4.24137685640834e-66	2.78693804273164e-64
GHRHR	4.63045581673441	-2.95933305852513	4.78294203052779e-66	3.13275062517093e-64
FANCE	0.997106547019373	2.94779205524673	5.74107739311772e-66	3.74833845975498e-64
FSD1	2.7394749244227	-0.520250015877197	6.3540810337014e-66	4.13539731021944e-64
UQCRHL	0.890961497775444	4.58165022647901	7.15944424629758e-66	4.64480273713123e-64
PELI1	0.995836907865443	5.12925213497199	9.81950216814545e-66	6.35046100785962e-64
PDXK	0.890841868422137	7.20035595495681	1.23967979660959e-65	7.99203632399155e-64
NOBOX	5.81758241123791	-3.83078417206334	1.28503823498688e-65	8.25848553462885e-64
FGFBP2	2.7204003651805	0.931897607811361	1.4263364794394e-65	9.13791380155847e-64
POLR1E	0.797431618977349	4.73699392311017	1.48683604878598e-65	9.49583359381972e-64
SMTNL2	2.48119011957583	-0.628580866617092	1.58595650739183e-65	1.00974206080869e-63
PLEKHG1	1.13939925098475	4.61436273457688	1.76816114600781e-65	1.12226228031907e-63
GPR161	1.31738543195886	2.8820795551005	1.9393495466949e-65	1.22711744002445e-63
EMILIN3	2.5339955821952	1.34720999394645	2.57673585802888e-65	1.62540497924462e-63
CMTM7	1.37871942802347	4.65532863732606	4.95982327974154e-65	3.11905941895648e-63
SRD5A1	1.33652357864657	4.49912004592013	5.2197676875368e-65	3.27249105083156e-63
LOC158376	1.75296854321696	0.633476976753874	6.00447865418176e-65	3.7529822222372e-63
SKP2	1.13881887100408	3.43091372578192	6.08831075310635e-65	3.79381333584904e-63
GLS	0.976090847532521	6.20266344982825	6.84650368568164e-65	4.25333854727755e-63
NCOA7	1.26331400794968	5.76960276581874	7.98812400723626e-65	4.94756889040334e-63
PROK2	2.78355830531775	-3.13369574581685	8.87318737417039e-65	5.47919320355022e-63
UGP2	0.655311231929607	7.02784007032721	1.6706145465065e-64	1.028506571109e-62
SLC22A16	2.54335383914036	-1.98223023219083	1.90750346222602e-64	1.1708301939849e-62
ZNF280B	1.85868215217405	0.555689894771112	2.51679110059169e-64	1.54020102546956e-62
LRP8	1.45783473355875	3.42826977214889	3.06460154592274e-64	1.86986298490959e-62
FMNL2	1.11914994052333	5.20708308165349	3.39127412714706e-64	2.06304186589442e-62
MSN	0.906822406151773	8.60770148970045	4.09571913383055e-64	2.48421118232722e-62
FTCD	2.53959447747345	-1.48988844228516	5.94623465177538e-64	3.59598102053236e-62
MAMLD1	1.41397713290834	2.95031972673994	6.02569972463492e-64	3.63331970749236e-62
MET	1.68567194436826	5.09346482700483	6.81653604404047e-64	4.09811746155055e-62
CALB2	2.27765465429678	3.92376134718027	7.79764737366594e-64	4.67425639788086e-62
RHOB	-1.21084156577088	8.94470558268477	7.92834493194954e-64	4.73874633964716e-62
KIAA1609	0.997100357849813	4.82342700646801	9.01204117672324e-64	5.37080977220939e-62
CUZD1	1.40963535034392	0.0219526228491451	1.12984814826506e-63	6.71391793842959e-62
RHBDL2	1.3016345899502	2.35735898402323	1.17080056656869e-63	6.93716254775283e-62
MAGOH	0.765367341682458	4.80246830183279	1.55624590202339e-63	9.19440842575835e-62
RGR	4.17916641882014	-1.74669872387658	1.59940390715239e-63	9.42223548865839e-62
CTPS	0.980118477628233	5.36848844752889	1.63516653935759e-63	9.6053149637163e-62
TFDP1	0.819561246393689	6.73654742315075	1.76262240499181e-63	1.03201874124684e-61
RNASEH1	0.694326982132984	3.91737010196277	1.76693126275617e-63	1.03201874124684e-61
SEPHS1	0.718631520146976	6.19379078132442	1.93685370086504e-63	1.12805220799529e-61
ECE2	1.12193030982945	3.81464652782681	2.30084606846251e-63	1.33625057364164e-61
AADAT	1.69695835474653	2.24625488695703	2.57705115395142e-63	1.49243292958074e-61
INPP5J	-1.99662043215385	5.16303771224446	2.61416070208624e-63	1.50965939587239e-61
PVR	0.975225775159866	5.06955199764396	2.63161302177994e-63	1.51546906066041e-61
PIM1	1.10499556729412	5.13901563347528	2.94088022417939e-63	1.68882312257428e-61
PAK1IP1	0.78672146709185	4.46983423626312	3.32814547841899e-63	1.90587459366111e-61
MRPL2	0.89435826543819	4.7981014681954	3.49617919348154e-63	1.99652283135279e-61
GPN1	0.546375118022836	5.61225270825112	3.56067684692738e-63	2.02770655663495e-61
UPF3B	0.735016935678073	4.0436485788325	3.70585948416079e-63	2.10453809653131e-61
UQCRH	0.829076751853482	6.51441813106283	4.74693539501434e-63	2.68831277715992e-61
KCNK12	2.26172471610587	-1.79277434101146	4.88020746919438e-63	2.75617447178937e-61
RPS2P32	1.47690583631385	-1.25021131961877	5.25051424699741e-63	2.95716463125533e-61
PTPN2	0.667274845971127	4.92273251693529	7.90605141433453e-63	4.44060164507595e-61
LOC284578	2.69445540557111	-0.61233770983714	8.46521953386009e-63	4.74167938971764e-61
RBM38	1.08108624855639	5.2671358926105	9.45916821157205e-63	5.28398930532531e-61
PTCHD1	2.65727599844586	1.46208876190737	1.03894020051424e-62	5.78785680726696e-61
FAM72B	1.33310093979018	3.04853228979379	1.04284268616926e-62	5.79385309191219e-61
WNT10A	1.85525978640952	0.935943265492823	1.14799804226531e-62	6.36083996337326e-61
ACBD7	1.64097712407713	2.21012946914896	1.70698787106589e-62	9.4326033274183e-61
ARHGEF9	0.833144295399384	5.02073982733067	2.26565721432006e-62	1.24860856319289e-60
SLPI	2.61054055341809	6.73728287556048	2.67055995703038e-62	1.46780562142305e-60
OR4B1	5.55835121902716	-4.15157259234467	2.68831350957811e-62	1.47361270748291e-60
RNF8	0.663513108695717	4.44645902895233	3.90115631137229e-62	2.13273614771849e-60
GPM6B	1.49021376027347	3.68933886180086	4.14336315586137e-62	2.25912468240196e-60
IFNAR2	0.777426437286557	4.41339024625295	4.17080105262071e-62	2.26805284826995e-60
DGCR5	1.84626635399565	0.928760559912958	4.92308922371086e-62	2.67005958135705e-60
RFX4	3.44287416390428	-2.79744344832063	5.33148074603777e-62	2.88392313389235e-60
TRIM2	1.43679555532779	5.47814816101448	5.45512321096511e-62	2.94303897231568e-60
KCTD14	2.03219924613781	3.30916063308857	6.95558109760884e-62	3.74268682630128e-60
EXTL1	2.16254134944612	2.63528663960155	7.45290310340218e-62	3.999789699551e-60
USP6NL	0.828102163720293	5.02923415844218	9.45769186301953e-62	5.06245798652124e-60
PTPLA	1.73649443748256	1.42368383858602	9.57210121529598e-62	5.11035539100997e-60
LOC100124692	3.25901878068905	0.547288547586586	1.06590806266103e-61	5.67589121886072e-60
HOXD13	2.80670056204442	-0.913142171346506	1.192264816267e-61	6.33228523271756e-60
NFE2L3	1.27923686031179	5.17232811611825	1.28857937662314e-61	6.82614103363074e-60
SLC16A10	1.77413703493958	0.463266636369255	1.44121535130552e-61	7.61504018482334e-60
FAM64A	1.36204221301021	2.93064018175046	1.91405255247485e-61	1.00874013825931e-59
ZDHHC18	0.601725205957834	5.34150329980746	1.97412452779666e-61	1.03773146011178e-59
FAM107A	1.97510810779543	3.45015357124603	2.07621326751062e-61	1.08860481322852e-59
LOC84856	2.19686841094	1.27841521304502	2.41598438147944e-61	1.26352285216097e-59
C1QL2	3.5584005332397	-0.174752156333638	2.53544964513843e-61	1.32262730725147e-59
EPHB3	1.33166929329441	6.57604240202016	2.82622727588493e-61	1.47057069499789e-59
TTK	1.33541400138793	4.18498280786913	3.02258749982621e-61	1.56876117301107e-59
LOC100127888	2.67016879001462	-1.3024097649394	3.1332657048355e-61	1.62209798522305e-59
AMD1	0.948238295711138	6.56821343772968	3.28984479381206e-61	1.69886922211439e-59
TGFA	1.56218049419444	3.51287864774952	3.79002415893995e-61	1.95224334880472e-59
HAO1	4.86234503396575	-2.27438014491906	3.94166132263108e-61	2.0252631271995e-59
DZIP1	1.16168757684252	3.51150113248979	4.85930377963595e-61	2.49051466965792e-59
TNFRSF21	1.19804036235338	5.81107078064116	5.1877948644602e-61	2.6522439530249e-59
FANCA	1.26898173366514	3.95655670536857	5.55165376150147e-61	2.83120531752591e-59
LOC730811	5.3802701836861	-4.02375086008361	9.8082685262594e-61	4.98956111803583e-59
TMEM71	1.76590231043854	1.63448618206019	1.40834317080414e-60	7.14664439224148e-59
NCS1	1.02338115725972	4.91205485696091	1.78831950342118e-60	9.0524291702809e-59
TUBB4	1.46244879034919	2.29971413125322	1.97450173123314e-60	9.97026108177602e-59
ODC1	1.13892730961954	5.91308556329228	2.03738740541546e-60	1.0262525601578e-58
C10orf114	1.60250607738124	0.896319351700956	2.52598427514591e-60	1.26924518688153e-58
DNAH17	1.70030626194726	1.59130494105652	2.72904703648514e-60	1.36792648642987e-58
MCCC1	0.861089662377121	5.11428014383073	3.15592608400723e-60	1.57804001581054e-58
MTMR2	0.792303576016032	5.36505494102592	3.24749953252901e-60	1.61987805149336e-58
PLOD3	0.854406191527358	6.33673527411712	3.27267905480527e-60	1.62847556559618e-58
HPDL	2.0816043426901	1.55236866449244	3.39162805768013e-60	1.6835778888741e-58
RABEP1	-1.15967945832087	7.61806888175228	4.12323958756088e-60	2.04180035711559e-58
CSRP2	1.35244017952528	4.01578389163813	4.93298293059174e-60	2.43689356771232e-58
CLEC2L	2.66906661694049	-1.31949025301281	5.32163719621694e-60	2.62256933076066e-58
NDC80	1.26566045277928	4.16447520208131	5.39713617995979e-60	2.65339781355769e-58
KLHDC3	0.74033902004062	6.82761019971194	5.79641432351295e-60	2.84287775230476e-58
IMPA2	1.3564540004004	4.79960718651431	7.0158242253219e-60	3.43273060723924e-58
BNC1	2.57340440197009	0.766720845398565	7.22413646143454e-60	3.52623860942546e-58
NOTUM	2.28776676800803	-0.0632996690493278	7.27544006847006e-60	3.54284553072933e-58
FAF1	0.551382323781489	5.6398748116396	7.96540511738604e-60	3.86963910690832e-58
AKR1E2	1.81623842687237	0.964528458315533	8.90787349475923e-60	4.31726511858295e-58
SLC7A8	-1.62476002722217	7.34139628541135	9.34796816714138e-60	4.51987489138126e-58
FOXC2	1.86412079604566	0.162579998368292	1.08128908788234e-59	5.21588413898257e-58
MAGEB4	4.02043012134879	-1.29948004842271	1.54692520125233e-59	7.44448674903146e-58
AURKB	1.40285885677044	3.74236243644833	1.7942256711745e-59	8.61438418846569e-58
INGX	2.30503014035894	-3.59286743524976	1.8093682915437e-59	8.66678956657418e-58
LRRC8D	0.814504511688142	5.60803303576506	1.86282332744296e-59	8.90203753750771e-58
TMEM74	2.1844229346427	-1.8443907293821	2.35483200980509e-59	1.12270723332591e-57
KRT34	4.54190061869596	-2.54723542183723	2.6523588166367e-59	1.26162431786239e-57
C1orf130	2.28677784480656	2.57213861846406	2.69211048184679e-59	1.27756844880419e-57
SPIB	2.6368217436573	2.42744913874328	2.77530642642872e-59	1.31400824591721e-57
FERMT1	2.29418365819895	2.57538178422043	3.68116624226032e-59	1.73888454222532e-57
TAF7L	1.83752262465444	-1.68548180137416	3.74871241272657e-59	1.76672076260477e-57
TMEM158	1.78278939586433	3.54669156240006	3.76881600052895e-59	1.77212148685422e-57
PRG2	1.74444347692221	-0.515308736211365	3.87808746426989e-59	1.81932885823792e-57
SNX32	2.28736998880551	-1.51732253948222	4.24032324392615e-59	1.98472298684315e-57
WFS1	-1.00181729065478	6.73850002837405	5.14678172801928e-59	2.40351189535588e-57
TUBB6	0.962113799112856	6.14345123344973	5.53650750159224e-59	2.57963500659415e-57
GJB3	2.54538388372442	2.14556284300253	6.81954728131357e-59	3.1702389753789e-57
ULBP3	1.87958995354716	0.232971305731971	6.85234949346535e-59	3.17828092682202e-57
EPHB6	1.85433132048236	3.1230017042239	6.94475208772973e-59	3.21386822913199e-57
CENPN	1.02720002926508	4.28961516797668	9.64349999013399e-59	4.45273408328236e-57
ANXA8	2.44805716615099	4.02161376537844	9.71291991065312e-59	4.47470946265842e-57
C9orf53	2.33183712304999	-3.66515642007953	1.15223689544885e-58	5.29641448286926e-57
DOK5	1.44243459424959	1.74077317463821	1.18429410932471e-58	5.43159139491408e-57
ILF2	0.689428434801867	8.22814265814054	1.29277910544433e-58	5.91590724123086e-57
JOSD1	0.537221340402591	6.28843297549592	1.30326148344426e-58	5.95059324545453e-57
C11orf34	2.57099705023288	-3.80448644407171	1.43728040413732e-58	6.54793012560425e-57
SLC6A2	3.22222162141694	-0.500666129422884	1.48793607850353e-58	6.76367573068753e-57
ZCCHC18	1.30906228182929	-0.432905225076329	1.52906917696953e-58	6.9352759285514e-57
C11orf75	1.12799285012743	3.73837128292004	1.60483384723401e-58	7.26284739561686e-57
RASSF4	1.16559348825502	5.01006762774481	1.84192555755763e-58	8.31747045275087e-57
AQP4	2.52087612164742	0.547911707014941	2.09904009186368e-58	9.45767492819721e-57
SLC7A5	1.58526474353932	7.15152921218174	2.10729003102538e-58	9.47402476448493e-57
RCOR2	1.86794191877667	2.6597435026147	2.40507365219847e-58	1.07891498782759e-56
ABTB2	1.49193965067329	3.42581754851947	2.4678048897108e-58	1.10463904026116e-56
FOXM1	1.35568569956425	6.02677605202441	2.65442372441167e-58	1.18558476632165e-56
CSDA	1.15160313857702	6.8668576758493	2.70333556635642e-58	1.20480614012767e-56
APBA2	1.58668750386308	2.83732212804867	2.73877999065712e-58	1.21795506699483e-56
KRT9	3.26060099327656	-1.52932736707021	3.06184732024887e-58	1.35867817992256e-56
PSME4	0.784526124063965	7.3133915962626	3.39266465982454e-58	1.50222501492577e-56
LEPREL1	1.47407209288723	3.26735230168227	3.58120856132707e-58	1.58229217059841e-56
MFSD2B	1.23820723455854	0.517534478426906	3.89471688336943e-58	1.7171094801281e-56
SHC4	2.48058816248919	3.12162141362473	3.94836712630223e-58	1.73702734884811e-56
ZP4	4.22984494425458	-2.93927571667287	3.98123952411145e-58	1.74773857567043e-56
LOC100190939	0.948708886490803	2.73339316254873	4.46144849316729e-58	1.9543622982569e-56
CLDN1	1.83671528629541	5.40892900717352	4.91351269134959e-58	2.14780221077522e-56
LOC286467	1.92790229736401	0.0509962501025294	6.92162671923112e-58	3.01915466746717e-56
ACSL6	2.00240007229309	0.691328220593887	7.80921810862419e-58	3.39908238736528e-56
SH3GL3	3.05326344436105	-1.50754452449926	1.03331772377871e-57	4.48814547779391e-56
PLEKHF1	1.36931786262971	3.50434581306588	1.12140348349559e-57	4.86044245563278e-56
TP53BP2	0.900691340003361	6.23111487193961	1.22719892543502e-57	5.30727827948849e-56
C16orf57	0.754541847092577	5.40507038415457	1.22967522694358e-57	5.30727827948849e-56
LOC153910	3.48923600485821	-2.71806309840358	1.55816846964376e-57	6.71092684793417e-56
RAD51L1	1.20859954268084	2.7332784606669	1.73179104383585e-57	7.44307089930374e-56
RANBP1	0.737522482875151	5.76793774712415	1.75893504835448e-57	7.54391787161408e-56
PLB1	1.44058980831613	1.57363477733906	1.80309295325208e-57	7.71716255420061e-56
ZNF695	1.61173534197579	1.93187226682209	1.95645880472962e-57	8.35611707411706e-56
HSPA14	0.657398271166001	5.13408021540762	2.12786226199752e-57	9.06929401937864e-56
RAD54L	1.25783482313899	3.30281226085534	2.3223742743243e-57	9.87779979210009e-56
NOP2	0.81997218681872	5.71672470289072	2.35992291835431e-57	1.00167245857519e-55
OGFRL1	1.11364297930695	4.97444228829043	2.52483545897153e-57	1.06945561455321e-55
CCL25	2.48668248826829	-2.53917429540105	2.8675442148755e-57	1.21211389585902e-55
MYLK4	1.16337579553399	0.541393224118627	2.99180651005295e-57	1.26203755684353e-55
AMY1A	3.01285729296013	1.54786029645327	3.15018630930916e-57	1.32611847078331e-55
KRT6C	3.3489635826028	2.99189708439002	3.19242054719412e-57	1.34114372209071e-55
C13orf27	0.889498478045948	3.25448180465582	3.27920210718414e-57	1.37478368914892e-55
CHEK1	1.01624936754096	3.78395214101503	3.557614825537e-57	1.48846248037417e-55
AMTN	4.17889695849352	-0.00470601346742122	4.37812703868448e-57	1.82802408187516e-55
TRIM47	1.0307222214946	5.70622532961853	4.41650427948418e-57	1.84029988279889e-55
ADORA2B	1.42759200219611	1.63866237850432	4.80463480683718e-57	1.99796791429958e-55
CCDC125	-1.00678594806999	5.07825947523161	5.39584523905827e-57	2.23927577420918e-55
TMEM39B	0.645655612443329	3.86938911355186	5.90031222924487e-57	2.4436828487222e-55
FAM3D	3.02292895792767	1.99591426509183	6.49103635263154e-57	2.6829180698649e-55
KCNJ4	3.2695430474565	-2.89418283445557	7.84938462887335e-57	3.23783167558416e-55
ATP11A	1.05267248641887	5.14379987440317	7.91063086213839e-57	3.25654303824697e-55
MATN4	2.95705909862345	-0.485299665151943	8.65807015388794e-57	3.5570961167306e-55
MGC2889	2.10797261790776	-1.94246850872018	9.4106818490025e-57	3.85856777172801e-55
LOC100132215	1.29888655377499	-0.534622368025871	1.04154579310948e-56	4.26202201687374e-55
SLCO1A2	3.30173914018521	-0.443456930615437	1.15093088916745e-56	4.70024584837091e-55
BBS1	-0.862143967045815	5.63482080352213	1.20837336874983e-56	4.92502235243345e-55
CHST3	1.23070603884458	4.90495741014529	1.47917258962203e-56	6.01676929758754e-55
TRMT11	0.679992687394753	3.49995405538421	1.67540179540657e-56	6.80146776388714e-55
MEGF11	1.94649624597042	-2.09239249345929	1.80478345638357e-56	7.31222641093273e-55
RBM28	0.61579617517292	4.62287429859487	1.8105556145047e-56	7.32114411301004e-55
SLC5A6	1.0622427848636	6.97547215827305	1.94565366315733e-56	7.85193813944653e-55
KLHL34	3.03947346239682	-2.03204683739674	2.20110365611192e-56	8.86538822278005e-55
PPP1CB	0.597713451434434	8.45666471186808	2.8935687473601e-56	1.16315789979666e-54
GDF5	2.38300171002079	0.667358989966758	3.34545486235695e-56	1.34217554076673e-54
HOXA11AS	1.99092220081053	-1.07035602534797	3.91140325727354e-56	1.56616558940166e-54
ARNTL2	1.65227676354795	2.45080005526955	4.05488859371217e-56	1.62009779603157e-54
TMEM217	1.13382736173541	-0.258297883155168	4.06190072269756e-56	1.62009779603157e-54
IGLON5	2.01995382259095	-0.900010669450573	6.83342539626568e-56	2.72023405920083e-54
TBC1D1	0.767087142113649	6.07484049513325	6.93151373596312e-56	2.75393339342984e-54
PSMB2	0.619870736301869	6.77071045852856	7.84133516610404e-56	3.10938514971565e-54
NPR3	1.91934419984263	1.91343378585527	8.23614683371443e-56	3.25963795826215e-54
RRAGD	1.21426435554032	4.13503390348713	8.93367478260555e-56	3.52888760536024e-54
COMMD2	0.564920915294414	5.38513239488261	1.03552945932707e-55	4.08257489339697e-54
TAF4B	1.25397571748458	3.30261202028516	1.26151785746049e-55	4.963988022226e-54
FAM78B	1.29475043333399	0.559796157503252	1.32176608347469e-55	5.19109702630547e-54
C2orf88	1.62075089916118	1.98907717335737	1.46458549307294e-55	5.74100711156567e-54
GRM6	1.6117022476107	-1.75317804151694	1.52887100213842e-55	5.98156191122897e-54
RPP38	0.61538836714517	4.34374659319291	1.72389761416646e-55	6.73173809295744e-54
BARHL2	4.10629972172932	-4.03902025639617	1.73941017197874e-55	6.7794007482388e-54
CYB5R2	1.36156248748955	3.96088812172005	1.84142977366055e-55	7.1634064117296e-54
MIA	2.79308825482846	3.93703499347048	2.40247439472034e-55	9.3282438572276e-54
CXCL16	0.86651463607447	6.25637713491122	2.75261361737157e-55	1.06675485387022e-53
ACTL8	3.42954811438434	2.62425889171939	2.97563501962822e-55	1.15100931202638e-53
CHST6	1.69212031953288	1.88574743290205	3.15081421106401e-55	1.21647536988744e-53
BTBD17	3.48258158044114	-3.82734573325062	3.69222209907935e-55	1.42282415889522e-53
RIPK2	0.840112896471748	5.19139268274703	3.73034962898539e-55	1.43481984509999e-53
GPSM2	0.933467142774566	5.1407185831139	4.13382750636239e-55	1.58703366494261e-53
RAP2B	0.675033884612917	5.56586135147935	4.31395649778488e-55	1.65309200301099e-53
CHIC2	0.57453756149464	3.43651342211313	4.34834305367966e-55	1.66316009222923e-53
PRSS27	1.53258026408387	2.14740317484542	5.15926155707709e-55	1.96964657693924e-53
UPP1	1.12932167086056	3.27192271338242	5.45215527749452e-55	2.07759545248913e-53
ERGIC1	-0.889472799329314	8.61601179228269	5.81789103573388e-55	2.21284942715362e-53
FAM133A	2.34887146205751	-0.405009980424089	6.07606129841747e-55	2.30676541997883e-53
C5orf23	1.74177813450847	3.39453829903539	6.47076079881187e-55	2.45207148126511e-53
C3orf43	2.68046383505948	-3.43989194529671	7.08867463312014e-55	2.68127156187446e-53
DNAJC2	0.591937657535153	5.36340801498748	7.91287646861237e-55	2.98751161110538e-53
MCM7	0.839362560395183	7.07615569833331	8.01631994514722e-55	3.02100322050484e-53
SOX30	1.69895864256055	-1.85685971960959	9.2080994499251e-55	3.46376599675072e-53
HDAC2	0.749303134716199	7.08175848594169	9.26780959658964e-55	3.47984184138616e-53
SOX10	2.92680833842952	5.0582486649055	9.75316581944116e-55	3.65538669953132e-53
MOBKL2B	1.23340726688521	3.77057414482024	1.12878466023703e-54	4.22284932837944e-53
KLK5	2.95394717079922	4.81008927194185	1.13245718288772e-54	4.22887153121696e-53
UTP11L	0.555805484684893	5.14406530969395	1.26250159239225e-54	4.70591729920609e-53
JRKL	0.958637890736587	3.77574258382	1.35394627387673e-54	5.0376138948724e-53
SF3B14	0.60219715582842	6.24945625966554	1.66909244089237e-54	6.19892466136493e-53
C20orf185	6.40707600285449	-3.00765339602767	1.71903343393689e-54	6.37285794378664e-53
RHBDF2	0.826602753606062	5.09961505498129	2.27321848173611e-54	8.41213936716101e-53
CCDC67	2.05569432686576	-1.10050328121083	2.5320457162074e-54	9.35305751855279e-53
ALX1	2.81698308950026	-2.24300846047561	2.63027130387199e-54	9.69841582746037e-53
DCLRE1C	0.648248130579105	4.1512660860168	2.79902749850132e-54	1.03021297570513e-52
SMOC1	2.36687400689062	3.45734250645508	3.39140290585683e-54	1.24600628983819e-52
PFDN2	0.896319396695808	5.76368798870616	3.47382780721966e-54	1.27400615162451e-52
TMEM171	2.01847692433731	-0.776322899871076	3.74943198476113e-54	1.3726268771355e-52
PRB2	4.84390267929987	-3.01840246018381	3.8331713503815e-54	1.40078156602801e-52
EDAR	2.55287217379519	-0.935637408532075	4.22041335113568e-54	1.53954971728884e-52
BYSL	0.854629860166231	5.00072237455163	4.3843306383509e-54	1.5965037729455e-52
SLC36A4	0.984138339210469	3.04486916683423	4.77716627473004e-54	1.73646606025249e-52
MGC87042	1.36674924774385	0.00237226501851488	5.14047597380811e-54	1.86521943254938e-52
TRDMT1	0.869559103710172	2.45855267814046	5.97279319910011e-54	2.16339634937723e-52
ETV6	0.821987485882972	6.58314706827917	6.54969858708582e-54	2.36817232334826e-52
LAMP3	1.74974493607426	3.98043256489591	6.5960372067993e-54	2.38072814747522e-52
LCN2	2.67645337266288	4.8686553023062	1.09252084711589e-53	3.93633917165603e-52
TRIM3	-1.1250954520776	4.80925010833908	1.27646692798259e-53	4.59102605097737e-52
LOC100302401	0.830972646999949	-0.14164724883029	1.54924790036647e-53	5.56236973825095e-52
PAGE1	6.36761750577447	-1.76522032824349	1.58154312879214e-53	5.66839435023912e-52
LSM6	0.585875175642422	3.42353734698821	1.63252803476893e-53	5.84091749403105e-52
PHF19	0.775454122748043	4.73192383344963	1.65117531717759e-53	5.89734236541078e-52
CCNA1	2.19050794784435	0.5785246331904	1.69005463689343e-53	6.02570610625257e-52
UCMA	4.426674232725	-4.18450873930448	2.01067025102576e-53	7.15638035004846e-52
ANXA8L2	2.47481043444973	2.77716751919708	2.4446376552015e-53	8.68587808826445e-52
BMP6	1.39227103665466	2.24673219687992	2.90263289631034e-53	1.02953074407021e-51
ALPP	4.70591399218954	-1.67162989971579	3.05397295777891e-53	1.08133850790027e-51
SLC17A3	3.57047711599321	-3.41256746045064	3.26067138707623e-53	1.15253489838706e-51
CDCA3	1.22293032173014	3.89274016565003	3.40080103318165e-53	1.1999969359941e-51
CLDN23	1.17797035412834	2.88536795613306	4.17645851091678e-53	1.47116109849321e-51
SLC2A12	1.32983753143233	2.62471636821947	4.57057677859937e-53	1.60722803667351e-51
GLT25D1	0.628336358673317	7.21734298941135	5.28520376933187e-53	1.8553418232033e-51
TYMS	1.09357329895792	5.32005749959417	5.52567535262707e-53	1.93644222913175e-51
LEFTY2	2.57538728350678	0.831383552036609	5.96500658273073e-53	2.08683617666489e-51
GATA3	-1.73884201949829	9.23222685738597	7.14010286133672e-53	2.49368396525152e-51
TNIP3	2.16024333643413	-0.404200762050201	8.42665794994974e-53	2.93800875224353e-51
ARHGEF4	1.53093545735778	2.42648793032416	8.64805554044702e-53	3.00358567097329e-51
PDYN	3.93765374903546	-3.34655824938222	8.65335081190149e-53	3.00358567097329e-51
TUBB	0.653176106299524	10.1655555150577	8.65869533947228e-53	3.00358567097329e-51
MT1H	2.53480633782431	-1.63527042000585	8.91195943536729e-53	3.0862175740619e-51
AKR1B15	3.33373317875351	2.3139426460035	9.17953984752004e-53	3.17352017561566e-51
ENO1	0.859865482693119	9.96744234059063	1.14756347571268e-52	3.96063953124338e-51
ADAMTS3	1.4416680234223	1.37619198503713	1.19251230583119e-52	4.10885626585635e-51
C16orf61	0.775879604151196	4.15668468088121	1.31854582130316e-52	4.53548789975439e-51
MSH2	0.685526660926702	5.821675581546	1.4912956726041e-52	5.12111433568787e-51
PPARA	0.984001815645576	4.15576668038058	1.68831348610669e-52	5.78797905997881e-51
C10orf32	-0.774428717402126	5.06646609265704	1.78836903370634e-52	6.12076019365838e-51
PSMG1	0.851023695549125	4.76910665056765	1.86638139453186e-52	6.3771141615496e-51
C14orf45	-1.11922986590657	4.13775540240846	1.92342941589342e-52	6.56110257158587e-51
C10orf110	1.19176852803508	-0.480939732716927	2.09424921794603e-52	7.13192744470291e-51
STATH	6.53779025752379	-3.16382586234091	2.39517471373693e-52	8.14319681696864e-51
SLC22A20	1.52006861818397	-1.58158534790473	2.61633307286806e-52	8.88037157729604e-51
GPR77	-1.88025233840556	2.58073656433752	2.67413374727803e-52	9.06155635585899e-51
QRICH2	1.20985824100731	2.27179563331298	2.8816850435427e-52	9.74875001281664e-51
ANKRD1	2.5739926531704	0.227951576706754	3.16242726207812e-52	1.06808766556612e-50
H2BFXP	1.60563751113595	-1.47577086110627	3.2362397756308e-52	1.09121959934551e-50
KARS	0.600762976199938	7.15554510749099	3.54198586007468e-52	1.19235225151709e-50
S100A3	1.34555728485477	-0.330364924788009	3.55206383838056e-52	1.19378460246951e-50
OTX1	1.67250196698946	1.13828149212311	4.43758652662191e-52	1.48895190478357e-50
FOLR3	2.73462223420716	-3.3669181982297	5.06492990008337e-52	1.69666875623544e-50
PSRC1	0.941747113825291	3.53552183545996	5.08780039220815e-52	1.70154968744958e-50
RDH10	1.66562925747441	5.99654425329506	5.82989177533927e-52	1.94655718707216e-50
HLA-DOB	1.63740877069507	2.28018611273569	6.16826390336281e-52	2.05618826476164e-50
CLCN5	0.858721464614453	3.60107883056536	6.67288878190284e-52	2.22079371619789e-50
NCK1	0.586857740522617	4.98430356273584	1.01262056004137e-51	3.36462465176793e-50
EPHB1	1.68641158022714	2.10652870186195	1.13584106421032e-51	3.76794136850741e-50
MLC1	2.7011789882282	1.73943770603675	1.21736915031918e-51	4.03187155907812e-50
PRKCA	1.28553247240363	3.38883853803992	1.24788375372122e-51	4.12626852178045e-50
KATNA1	0.596704228404356	4.07797100094026	1.32899963425946e-51	4.38741086987974e-50
SH2D5	1.83464298043726	-1.97091726132516	1.36633407476722e-51	4.50341075028983e-50
SIRPA	0.920971163042799	6.04327101826238	1.49759756554836e-51	4.92812964547463e-50
MEX3A	1.40812473144113	5.8560185740883	1.61642963903563e-51	5.31064487658163e-50
GPR156	1.95826837603344	-0.663455391985727	1.66855065595586e-51	5.47311311964017e-50
NFIB	1.32560866694081	6.89483490067121	1.68601806158435e-51	5.52157448570937e-50
CKS1B	0.886903056747183	5.76519668472235	1.70124652993063e-51	5.56256062362168e-50
DAPK1	1.11930531742166	4.92016177865781	2.24238071583367e-51	7.32023042281945e-50
DKC1	0.657323536324145	6.60625850511836	2.29682042108029e-51	7.48602789388984e-50
NIP7	0.632687867244627	4.85462754624661	2.36971248087981e-51	7.71134532865351e-50
C3orf58	1.09958521001437	4.69768370072917	2.87537406561445e-51	9.34200375897969e-50
CDC25A	1.22250235838084	3.24951700875858	3.33076220305393e-51	1.08044234058241e-49
CSDAP1	1.10374001471985	0.73265286003971	3.60163395498479e-51	1.1664628390386e-49
MCF2L2	1.57853343509225	-1.23348201029609	4.11805719494785e-51	1.33161341567233e-49
GTPBP8	0.564476009022584	2.7828541820362	5.65819976763531e-51	1.82675202261876e-49
DONSON	0.852681785870906	4.1546179864037	6.03112575855711e-51	1.94408976692106e-49
LMNB2	0.76771281550245	6.32901008198358	6.45766063418265e-51	2.07831241226654e-49
FAM72D	1.29297916183153	2.14040456200351	6.74261695398213e-51	2.16662053563617e-49
KCNB2	2.31117491337778	-1.37789054166256	7.0681373855454e-51	2.26766642474282e-49
TRIM10	2.95157527305359	-3.72779169586245	8.58030733058524e-51	2.74851375913012e-49
MYOM2	2.21939878247852	1.75330941817942	8.6409376358335e-51	2.76361719925464e-49
KCNMB2	2.26775931645099	-1.68017813182535	8.73040799811329e-51	2.78788308986481e-49
GMPS	0.705201941756057	6.50004000908354	8.88965974059279e-51	2.83432215150689e-49
C11orf41	1.35204084740181	4.15578991971682	8.95505635642473e-51	2.85073929135192e-49
DNAJB11	0.635879666727634	6.30830066737443	9.83147310965184e-51	3.12488418947244e-49
NOXO1	1.73416182774719	0.340507864115542	9.93773238361208e-51	3.15376860056395e-49
PFKP	1.31261993255377	6.0607824742472	1.22629231890467e-50	3.88565978823257e-49
NCALD	1.4560105215545	5.28289253053065	1.36124206178134e-50	4.30660856613877e-49
KIAA1755	1.30443988589044	3.38365443904934	1.5115883421614e-50	4.77489562444543e-49
WARS	0.941204070293394	7.45617080294003	1.52712876978917e-50	4.81656413991503e-49
QRFPR	2.57839491855594	-0.988408183044464	1.77330003544893e-50	5.58439693191067e-49
GPR3	1.25270838471242	-0.0185340179193488	2.2054367724384e-50	6.93461031775455e-49
PALM2	1.45276049102304	1.86487128162043	2.27611267756595e-50	7.14587840777634e-49
C5orf36	-1.06650685111179	2.11820182993075	2.52543515542983e-50	7.91650552316007e-49
GYLTL1B	1.38512452472124	4.39260938090053	3.14625546907452e-50	9.84753944603004e-49
MIMT1	2.7248236550907	-2.1833975448882	3.33142846576632e-50	1.04112217952249e-48
APOBEC3B	1.55260224737999	4.09572345365793	3.44052304470963e-50	1.07357934459044e-48
GABRA4	3.8253802797198	-2.5273281611597	3.75493208307696e-50	1.16990672697813e-48
MSLN	3.35477237248974	4.84297511429034	3.89425443606943e-50	1.21147359929984e-48
RNASE10	1.97262796655209	-2.78015911301133	3.97327420974677e-50	1.23418325112149e-48
PSMA8	2.73138236165213	-2.87920612639554	4.01727902340818e-50	1.2459642550513e-48
RAET1L	2.86824872934325	-1.28100424572213	4.55253005847951e-50	1.4098401620678e-48
MYO1H	1.80021067361761	-1.48248301421105	4.69563452099202e-50	1.45196385090283e-48
LAMB4	2.14108258548986	-1.60203988602131	4.92352167315278e-50	1.52013731658592e-48
SERBP1	0.523324919853989	8.39701347587247	5.05208398832726e-50	1.55748532097289e-48
UBE2E3	1.02174103560209	5.35584313474252	5.54013344850722e-50	1.70537951693463e-48
BCAM	-1.36994913008738	8.46270902195394	6.72221693459994e-50	2.06614946591054e-48
E2F2	1.20771035779482	3.54617896986717	7.10170040411804e-50	2.17952035905425e-48
ATP6V1E2	0.910450950065914	1.98748740672209	7.34162247560062e-50	2.24978478882344e-48
AFF2	1.5550500682866	1.09038736048529	1.02371760883924e-49	3.13242308937512e-48
NMB	1.19466052430454	2.45939038413993	1.07942540964539e-49	3.29795831939494e-48
PLAGL1	1.15791737321846	3.68327534997492	1.13732057739926e-49	3.46967398173544e-48
XPO5	0.718160950423069	6.41317435506012	1.14569421625033e-49	3.49002631907104e-48
HEBP2	0.822986937556521	6.37481357742712	1.24088403358723e-49	3.77438628673171e-48
NUP93	0.663929025781364	5.66108923766201	1.39571299260476e-49	4.23903882390966e-48
CCNY	0.503617575526181	6.61691089269658	1.45886047673741e-49	4.42427494579789e-48
SERPINE2	1.25868487224818	5.79780532923166	1.79815215504088e-49	5.4451871980049e-48
SYNPR	3.68680885561425	-3.69769458298342	1.83401115651197e-49	5.54558447192504e-48
SEMA5B	1.25408708709781	1.42185860792309	1.86783259022029e-49	5.63953401061945e-48
MGAT3	1.49206822580273	2.77329741356303	1.95988143606168e-49	5.90875431186771e-48
SIX3	2.7125741618242	0.965380619359698	2.1031884745389e-49	6.3314929392837e-48
BTG2	-1.4515500676474	8.17163953761258	2.26658010254351e-49	6.81336637569568e-48
TLE3	-0.742166532362837	7.11222553331103	2.29363506247439e-49	6.88459918239935e-48
RRP1B	0.584887686077714	6.01865101585252	2.59674566432228e-49	7.78302381056593e-48
SMO	1.15786468388755	4.82746729593752	2.60340867160799e-49	7.79160309147962e-48
C3orf55	1.59150659551693	0.0173984596106033	2.67029100250931e-49	7.98012184292176e-48
RSPO4	2.23770516964355	0.462592336623079	2.74299682415353e-49	8.18546985327096e-48
SF3A3	0.473800019654255	6.58112226095227	2.87955558662615e-49	8.58048969206724e-48
TRIM65	0.665525222493524	5.00142668765007	2.96817839969268e-49	8.83173082323654e-48
OPRK1	3.18029295883422	-0.121783468908383	3.16639745991386e-49	9.40787164140494e-48
FAM114A2	-0.62800427505819	4.70904899005478	3.23035063417639e-49	9.58399686704055e-48
FAM174A	-0.908724865824789	4.43319577716911	3.40089613182601e-49	1.00754005200238e-47
GCG	4.38844698395879	-4.52016552754596	3.73501210218944e-49	1.10492760616141e-47
CPEB2	-1.18113696236142	5.61762510792523	4.71862486452246e-49	1.39389810299099e-47
CCL20	2.17143879829093	0.626245234800852	4.79296354265093e-49	1.41382079982571e-47
TTC8	-0.785957910041039	5.0136839269568	4.83923362362808e-49	1.42541851318965e-47
ATOH7	2.1276484450915	-3.08071268466147	4.96358077304621e-49	1.45994791145223e-47
FAM58A	0.707352930776894	4.2080410691486	5.35473600638337e-49	1.57274273448231e-47
TAP2	1.03338908063439	6.42613188774311	5.45660639267956e-49	1.6003703527371e-47
EZH2	0.943292159836145	4.71028599690665	5.64716409703569e-49	1.65389301647612e-47
TFAP2D	3.78750724585652	-4.47690902174141	5.79484675954604e-49	1.69472401451431e-47
RHEB	0.577483704770624	6.05279697055973	7.07229956256921e-49	2.06537340929105e-47
C4BPA	3.04581935201234	0.534606083143446	7.22430403181523e-49	2.10676325684558e-47
NMT2	0.849465118774541	3.90422096354924	8.92223109778352e-49	2.5982195985179e-47
LSM2	0.649537550980438	5.35576108683291	9.5071561615937e-49	2.76462707047989e-47
RRP1	0.826478067814024	5.14273377646698	1.02835372385675e-48	2.98615859671208e-47
HIST1H2AH	1.8923827816477	-3.35321993065886	1.05606985532182e-48	3.06230383365665e-47
TMEM201	0.647899342919004	4.34475074118748	1.08442753124924e-48	3.14009164098033e-47
POU4F1	3.38404269246825	-0.784123005979024	1.18581792139094e-48	3.42883684152831e-47
COL22A1	2.05805251948621	3.02826950188967	1.31048465200509e-48	3.78397828883892e-47
FBXO36	-1.08151499415027	3.23641172623487	1.32677747939159e-48	3.82563503586595e-47
POU3F4	3.87502403463444	-4.27832671115022	1.33889813573726e-48	3.85516161246483e-47
PPPDE1	0.674856190088334	6.37334248325524	1.47444885268167e-48	4.23950574036842e-47
SAA4	2.20626113362625	-0.572646653427588	1.55516425693625e-48	4.46532527051121e-47
PLUNC	5.94797405588055	2.09236610265145	1.59499639409598e-48	4.57328966088975e-47
MAP7D3	1.05541930956808	2.96344937881754	1.61162306762448e-48	4.61450900968847e-47
TMPRSS12	2.31294153900385	-3.83635606925741	2.01900123194829e-48	5.77287925469623e-47
ZNF462	1.30937178181148	4.04605817554919	2.16729607958234e-48	6.18826419603309e-47
FIGN	1.62589677857287	1.35803305328255	2.37802020963155e-48	6.78049962693415e-47
PDIA6	0.676387323005328	8.4931809950682	2.4161958200738e-48	6.87978201490735e-47
DGKG	1.17519748371775	0.138444597763205	2.44859394004378e-48	6.96236121565013e-47
AQP12B	3.79272047777102	-3.25793434972148	2.67934450843774e-48	7.60792822264294e-47
ITM2C	1.12314452855114	6.01550165111566	2.7396475613197e-48	7.76839760091495e-47
EML4	0.639850077051565	6.25894884036212	2.76694972892249e-48	7.83497740229833e-47
KLF5	1.49356867179566	4.99788013487019	2.80152411585913e-48	7.92193736541076e-47
SLC35F2	1.03920299286007	4.53751866564969	3.04937033059534e-48	8.61090098450896e-47
MPZL2	1.12251511411806	5.12200589992232	3.06529544610187e-48	8.64396450351229e-47
ZNF286A	0.738788213266268	4.24841176421199	3.13293015375915e-48	8.82255509371103e-47
CDC42EP1	0.966949395545373	6.33544876872881	3.26135501830834e-48	9.17161031966246e-47
TCEAL1	-1.37460841036861	5.28456835733284	3.4289272307928e-48	9.62964892581962e-47
APBB2	-0.98327793843568	7.01873126476785	3.43704331682178e-48	9.63923735132194e-47
GUSBL2	0.724624742668303	2.48889017131707	3.82025585830044e-48	1.06993258676253e-46
ASNS	0.992576702572105	5.26010242678198	4.03950338390899e-48	1.12979343620079e-46
YES1	0.767740422877356	6.48391838705159	4.5639908313843e-48	1.27474626749604e-46
NR1I2	1.52974245536856	-1.98097784137409	4.78683686599521e-48	1.33516928693562e-46
CCDC150	1.27862957348328	0.680016369194213	5.20290906845992e-48	1.44925052734371e-46
SPEG	1.30490929771862	3.96093529208992	5.33085652105579e-48	1.48287502765488e-46
TIAM2	1.10996593124832	2.53872453812294	5.67986417475226e-48	1.57781701147149e-46
PDHA1	0.601879001240878	6.21818797840453	7.13393170845822e-48	1.97906270575239e-46
SLC38A3	1.99296913573959	2.50588074466949	7.24305952965034e-48	2.00662112726164e-46
PCDHB9	1.3272070468263	2.27889734424193	7.29470031091596e-48	2.01820041935342e-46
ATP8B1	-1.07674812568976	6.85151773737936	7.62018137705666e-48	2.10540887346413e-46
SLCO1B3	4.73817189026841	-2.01770049176665	8.05901730640655e-48	2.22365967427511e-46
TBC1D22B	0.524689442796784	4.55042737515489	8.56915135107952e-48	2.3612388689312e-46
FOXP1	-0.791426617413629	6.57237764704506	9.40066004160817e-48	2.5868849867518e-46
MRPS5	0.568539994164288	5.31104361895088	1.04405276639368e-47	2.86918575922745e-46
PRKD3	0.894007876170315	5.46841372127573	1.04678284113083e-47	2.87283735288128e-46
KRT81	2.75247976165186	6.40409215125374	1.06137711417081e-47	2.90899628577751e-46
RNF222	2.32436828526254	-1.75138997343667	1.31221173832028e-47	3.59167594757064e-46
CPNE8	1.03126951527937	2.89188285667134	1.46228138381273e-47	3.99709741993929e-46
TNF	1.42766720219861	1.44255647190961	1.52218699607488e-47	4.15530700486433e-46
STIL	0.98993747603759	4.33476813326756	1.62706697926006e-47	4.43570480609181e-46
KRTAP17-1	2.92135740020545	-3.79640632156688	1.66299123857584e-47	4.52762063506552e-46
KIFC1	1.0587395723348	5.23097994992159	1.75315188951127e-47	4.7667595340677e-46
TERT	2.03293365424395	-1.28242499501079	1.81654142184635e-47	4.93257161447311e-46
GCNT3	2.64285605428276	0.690244850856225	1.87389216603807e-47	5.08156921904053e-46
NXN	1.04878026995008	5.17402725751112	1.92706741862636e-47	5.21886514521256e-46
DTD1	0.78458645733533	4.56851944031459	2.13182030374993e-47	5.76575831756957e-46
KIF2C	1.17221477715475	4.98650981474629	2.14927846578653e-47	5.8053172367707e-46
SH3TC2	1.29875426584286	0.985201442971014	2.22735009865643e-47	6.00827689112573e-46
LOC100133669	1.61938575974008	-0.257686965743105	2.40814449402698e-47	6.48743367569608e-46
ID4	1.710678563199	4.66367394877045	2.43626441976653e-47	6.55457439234038e-46
FAM54A	1.17889080870575	2.18521204964521	2.58238908926085e-47	6.93860533668895e-46
IQCG	0.873149657047494	4.49606879177735	2.72728709797538e-47	7.31833937115096e-46
MLPH	-1.75580479216492	8.33911662945287	3.08318722140893e-47	8.2625387223666e-46
TMEM27	1.27964408739132	0.526729417851945	3.1906240754325e-47	8.53929297264252e-46
POLR2F	0.799436279612356	4.93812864857679	3.25828351459988e-47	8.70874660852185e-46
IRX1	2.08675780691139	3.37449989307404	3.2624347082312e-47	8.70874660852185e-46
ORC1L	1.18291802602316	2.91505080057614	3.69986372602229e-47	9.86357688519934e-46
RASGEF1B	0.990566079395841	3.51657444497408	4.62304726028709e-47	1.23087132315774e-45
RAP2A	0.746580674250804	5.70724468048046	4.82516421340774e-47	1.2830180484964e-45
KDM4B	-1.10771519893537	7.26612395170722	5.08278035708914e-47	1.34976787695187e-45
SNORA8	0.79074604066001	3.71208554551181	5.11520691435445e-47	1.35662169406443e-45
ARHGAP22	1.06264031083524	2.25441548018457	5.73529265814697e-47	1.51911156052547e-45
SLC4A8	-1.91887850892223	4.98139689562361	5.76208934341487e-47	1.52423991779804e-45
PAPD7	0.572718071578225	5.18618951884368	6.66428519906628e-47	1.76062514002652e-45
ENPP6	1.37460186648188	-0.306603939658363	7.27623590554857e-47	1.91982126511778e-45
GPT2	1.12525786981712	5.67590653987409	7.82406290473211e-47	2.06171097184978e-45
GPRC5B	1.09113240143381	5.22124444296984	7.8921754704013e-47	2.07698959330805e-45
COL25A1	1.68899710346101	-0.687493855431734	8.05521255812125e-47	2.11717836735954e-45
KRT23	1.98872211965145	6.17398820085391	8.6217855197548e-47	2.26319110039044e-45
TUBB2B	2.12773822277983	2.75365560702708	8.980999110566e-47	2.35446883332114e-45
KCNA5	1.67576347535318	-0.528322285942357	9.54968386659572e-47	2.50035847955401e-45
GALNT6	-1.52710568800627	7.70400648840782	1.0061580005717e-46	2.63102616960719e-45
UGT2B4	-7.57183433393876	3.1938556371372	1.06122439291798e-46	2.77148551327534e-45
CENPO	0.769928242344455	3.08834311338534	1.06394175672524e-46	2.77504706801835e-45
TMEM123	0.891804937157891	8.41358130204391	1.14508679225501e-46	2.98290016874458e-45
NOSTRIN	-1.66169342826087	4.73530740818078	1.22812363325116e-46	3.19514753874138e-45
OPTN	0.736976782269936	6.61927223627824	1.27764046002128e-46	3.31976008503122e-45
IL20RB	1.83904983573435	0.937194705257564	1.33174560372761e-46	3.45596412936959e-45
PLK1	1.13985451190304	5.10649755432898	1.34074463080118e-46	3.47491854311695e-45
ANKRD7	2.30343136911732	-2.67372164642551	1.36398602773899e-46	3.53069161043903e-45
C1orf135	1.07268914175953	2.28379563433894	1.43204282254404e-46	3.70218283795402e-45
ACY3	2.48592981952801	1.32950737689895	1.44702904794793e-46	3.73621442216378e-45
IAPP	6.02417518078022	-0.715726949052897	1.49678926957999e-46	3.85983356171817e-45
TIMM8A	0.649310541706271	2.90926393563105	1.63537062567653e-46	4.21190115540132e-45
ORC6L	1.20378303281718	3.11670969123668	1.74002453265726e-46	4.47581467302466e-45
KRT79	3.56337167622068	2.1022582396969	1.87230817237202e-46	4.81004885235574e-45
ANKRA2	-0.703482206175122	3.99983406539014	1.8928115953923e-46	4.85663711103098e-45
MMP9	1.9056780071475	7.50075777531061	1.98312292846486e-46	5.08200039455725e-45
AGPAT4	0.979542725107799	3.34606997455646	2.02662677990141e-46	5.18700070096865e-45
PDCD5	0.750355408785812	5.50174026233002	2.04600197375951e-46	5.23006065636456e-45
NES	1.17736414386871	6.60332066774819	2.49739088487663e-46	6.37596644219872e-45
RPUSD3	0.667969926846359	4.74797049456222	2.54936050217943e-46	6.50055219591797e-45
DUSP7	0.62960954794382	4.58184331386164	2.65850439170183e-46	6.77043460053157e-45
C17orf51	0.979947075007502	2.9405461776391	2.94561403859759e-46	7.49231183688452e-45
DLX5	1.89152008576326	1.41977242266424	3.26026644012048e-46	8.28236955252912e-45
ZNF883	1.52322171412218	2.06544219622765	3.30426616016999e-46	8.38375749376793e-45
CDC25B	0.997438700132018	6.13120257802903	3.41264468555399e-46	8.64803815803985e-45
TRPV4	1.26348263997924	3.04447501674365	3.65564278800259e-46	9.25238676504211e-45
DDX26B	1.00347617956889	2.88734453639672	3.72429022492416e-46	9.41450972887425e-45
NFKBIE	0.763673319140921	4.52167541007695	3.77267835208255e-46	9.52508360788723e-45
RPS7	0.717601030563725	8.23238976600719	5.61996526749993e-46	1.41715753934829e-44
ZIC4	2.33868261552082	-0.405465860032246	5.64960165126958e-46	1.42288063209678e-44
MED30	0.787202419059276	3.48803551900498	5.67900409273205e-46	1.42853083319141e-44
CPA2	2.35650731461798	-3.46387124966535	5.95081090977374e-46	1.49506831447637e-44
CDC7	1.00160317966066	3.8308606844107	6.02305005138456e-46	1.51136535010324e-44
COX4NB	0.56635985833337	4.5826371230813	6.07816546379376e-46	1.52333093121315e-44
SLC16A1	1.24147891760528	5.54585563103648	6.4765266695822e-46	1.62118770760812e-44
BBOX1	2.28003018272043	2.84752371077396	7.23322871240682e-46	1.80839538820795e-44
CNKSR2	1.79833189768368	-1.04521936533967	7.56652266062228e-46	1.88941877058974e-44
WDR77	0.549056788585264	5.33958870890078	7.62272037727307e-46	1.90037966628385e-44
ZSWIM4	0.76358842531738	4.56866879091306	7.62895695503444e-46	1.90037966628385e-44
C2orf71	2.59532483881897	-2.60157137266837	7.65352356342484e-46	1.904185516672e-44
CXCL1	2.31332646727493	1.43537904506851	1.03959495942856e-45	2.58336197130242e-44
SLC6A14	2.6740687553425	3.81013830864108	1.05328294795239e-45	2.61420747166731e-44
IL2RA	1.58202465022367	1.62330317622249	1.14352025645281e-45	2.8347410855549e-44
OR7E37P	2.34334183328393	-4.09689150261571	1.20711016727053e-45	2.98876395401124e-44
FOXQ1	1.73731509053254	1.15314767142651	1.43598569795565e-45	3.55116318381046e-44
RPF2	0.701023063860704	4.49041519217384	1.68218335171496e-45	4.15499287873594e-44
UBE2U	3.97600577984113	-4.21208534603858	1.72209222421585e-45	4.24844918034286e-44
MCM5	0.735384668934609	5.84048692965784	1.770515406684e-45	4.36266061928229e-44
PSMB4	0.647052432127531	8.10656142636508	1.77406156066766e-45	4.36615078694451e-44
PTGFR	1.72347829836002	1.84796483032133	1.86519039090324e-45	4.58492424507282e-44
S100A1	2.00800351677303	6.28832589946299	1.90960055545228e-45	4.68846957932062e-44
UNC13D	1.25655280571598	4.65710221437707	1.92407025984193e-45	4.71834502356691e-44
MID1	1.36935813253827	3.91763080465517	2.06500498506706e-45	5.05790528062841e-44
TBC1D9	-1.67572556503296	8.9887090260113	2.47393417138007e-45	6.05228215363519e-44
HOXA1	1.0502938794416	0.00901366159907021	2.57828558704452e-45	6.30005158760425e-44
NDRG1	1.30694225401352	8.39694711063018	2.61734457276872e-45	6.38787870075375e-44
SCNM1	0.645598809525254	5.02792528741618	2.82404244672818e-45	6.88414913203025e-44
NLRP7	2.0387661708719	0.107111508134234	3.00110960365407e-45	7.30709596015583e-44
ARHGAP21	0.700092393228747	6.50812295003016	3.21987648714738e-45	7.83044933131773e-44
HKDC1	2.18669344276224	-2.09395745067849	3.30939924435691e-45	8.03862487068259e-44
FOXG1	3.48385909411224	-1.77278486076072	3.67368234009611e-45	8.91291853897164e-44
FAM105B	0.546155739292513	4.94260390204921	3.80341624026088e-45	9.21676552501044e-44
LOC93432	3.63218516360426	-1.48151709154517	4.09265189004572e-45	9.90595707176238e-44
PROL1	4.04074154629656	3.44049441873138	4.51318959783534e-45	1.09109551822196e-43
CHRNA5	1.53131276672566	2.10061657067389	5.1043170243934e-45	1.23255127581966e-43
TCEAL3	-1.24283022930844	5.76463293613615	5.11471361504566e-45	1.23360875084766e-43
FLJ44082	3.72359779885231	-4.48452720197596	5.23110537038191e-45	1.26019848646533e-43
KLHDC7B	2.0536038631777	4.57180863272256	5.63748356387071e-45	1.35650294064452e-43
C11orf93	1.60217061869075	0.327064560188187	5.80240032641865e-45	1.39454875840456e-43
RAD51AP1	1.05110791848879	3.83428950501686	6.02540780404577e-45	1.44645064860354e-43
CIRBP	-0.798881034573169	8.05793616095545	6.14850262254162e-45	1.47427429549387e-43
MCM10	1.30080933068288	3.96190412012924	7.00489609722049e-45	1.67765624870464e-43
SUOX	-0.675968065922258	5.34081992300925	7.29099290424952e-45	1.74413822088704e-43
TAF5	0.635112571090996	2.71848468099457	7.30669707462918e-45	1.74585777071064e-43
RUNX3	1.20396341165962	4.35538750873475	7.32182927706835e-45	1.74743681035132e-43
FBXW10	1.81572462368761	-2.39883457426588	7.85571298012015e-45	1.87267409076097e-43
GPR64	1.97891302347481	1.7846710371782	8.35906610630279e-45	1.99035092038692e-43
BUB1	1.10772056774684	4.9187462502986	8.54217809365579e-45	2.03159156726262e-43
EHBP1	0.539713653387735	5.40943357908382	8.81614376437469e-45	2.09431938949531e-43
PROM1	2.24056548034312	6.33983645237073	9.36507718730389e-45	2.22214638214024e-43
SNRPA1	0.727536887550804	4.8798429489237	9.44726408267758e-45	2.23905619605749e-43
NT5C2	0.623457099948602	6.14374537523362	9.66167080652696e-45	2.28551154726063e-43
CHAC2	0.927157977867411	1.53409747484146	9.6655700281692e-45	2.28551154726063e-43
SUN3	3.24287683586683	-3.74256821828116	1.00705964616763e-44	2.37854030023993e-43
DCBLD1	0.8291929867469	4.15612565865941	1.0576503311607e-44	2.49515413568764e-43
HDGF	0.602838549324253	8.90018354188332	1.10943672348859e-44	2.61431750209651e-43
CNGA1	1.87557784478601	0.624508065816952	1.18710767143476e-44	2.79413253410838e-43
C6orf195	1.72048412769992	-3.24768228663361	1.2295747358095e-44	2.8907696856457e-43
ICAM1	1.07792947038341	6.35498265247363	1.24385610668345e-44	2.92099588122765e-43
FBP1	-1.38120043756723	6.50248401587938	1.26272685244936e-44	2.96191798650623e-43
KIAA1370	-1.13051491815358	6.53273775834728	1.27106114289085e-44	2.9780599417606e-43
KLK7	2.68572015170272	3.5884032732324	1.33440591380575e-44	3.12290589485522e-43
GSTP1	1.35380026357622	7.53331377974318	1.34899619292617e-44	3.15345164779697e-43
CHST4	2.53088689570329	-0.122357308188672	1.39144503373124e-44	3.24897661008248e-43
WWTR1	0.947476731924999	4.80492330143541	1.50009229127459e-44	3.49867941563372e-43
TCAM1P	2.62406173398437	0.480370846392822	1.5276584343544e-44	3.55892335939768e-43
GTSE1	1.07555185369171	3.76021371024843	1.57806800768459e-44	3.67218753978907e-43
TBPL1	0.592895280432588	3.62636783132566	1.60123601360969e-44	3.72187522845944e-43
USP1	0.731036001676178	6.3899888170773	1.62845197409088e-44	3.78084555701828e-43
PRIM2	0.668794392915845	3.63589388161806	1.63029485020446e-44	3.78084555701828e-43
NOTCH1	0.815191780727573	5.92369035429329	1.68773434877732e-44	3.90963185133151e-43
ULBP2	1.59170445167426	0.744804598863316	1.71154442157429e-44	3.96031288788877e-43
FTMT	3.79301337134251	-3.53440239457857	1.72198448362854e-44	3.97997789164248e-43
BTBD3	0.70816688302016	5.53955685921125	1.89595530664499e-44	4.37713735828029e-43
FXYD6	1.05506562033642	4.80788204399393	1.93012647038908e-44	4.45101493469589e-43
C19orf57	1.2070460241186	2.33442968223207	2.04859110561196e-44	4.71889508496077e-43
FGF21	4.07846871478305	-2.98868746100285	2.07116795513272e-44	4.76554593133287e-43
STX19	1.79674713132967	-0.0127380780961793	2.36328916182565e-44	5.43159093123179e-43
LRIG1	-0.995446366908371	7.75023596606222	2.54801033740251e-44	5.84384504028969e-43
TEAD4	0.846673592887773	4.16365420876423	2.54836225843568e-44	5.84384504028969e-43
GNL2	0.510481235145158	6.46203482241542	2.58694181024106e-44	5.92568648622926e-43
PGPEP1L	2.92410195140016	-2.85261868818866	2.72092423018144e-44	6.22563254943634e-43
CCNB2	1.08245539627009	4.79279585476145	2.78050788096772e-44	6.35487091055956e-43
GCNT2	1.2792150471834	4.69773201182651	2.82098656307697e-44	6.44020551555022e-43
SPHK1	1.11009529937898	4.68947609855724	2.93490559350118e-44	6.69282531394524e-43
INPP4B	-1.51021027530641	5.13446534093356	3.0944050656461e-44	7.04871091675674e-43
SLC22A5	-0.928731441719183	5.00977402780336	3.09956578063818e-44	7.05263019632223e-43
DYNC1I1	1.50125602799742	1.18370926057535	3.38221839076888e-44	7.68723494779966e-43
NPM3	0.957442348144048	4.31534658402007	3.63751760163474e-44	8.25833315073243e-43
HJURP	1.08205257150643	4.13110302441203	3.74814072160277e-44	8.50007001477636e-43
PGA5	4.05284645877543	-3.22939338343934	4.04113659523088e-44	9.15440235788159e-43
RNF182	2.04637945211074	1.19488818958678	4.17165770395913e-44	9.43964178685056e-43
ANP32B	0.561792034670775	7.36769751290245	4.45787443004552e-44	1.00761724024656e-42
MYO7B	1.48468932961266	-1.00939748664016	4.64544720363934e-44	1.04885807402875e-42
RAD51AP2	1.66298861438216	-2.6419563904827	5.29600284499369e-44	1.19442634021139e-42
ZNF280C	0.652833990715299	2.56941203031228	6.31426583305196e-44	1.42251388838899e-42
KRT6B	2.59156962422154	6.33260222223831	6.34826939110721e-44	1.42860450918868e-42
DNAL1	-0.784604160512811	4.66542613813193	6.41728057247159e-44	1.44255119535351e-42
ARSG	-1.42073917442748	4.42750008901787	6.72074004507919e-44	1.50911162830415e-42
FAM131C	1.91711320966985	-0.895340337827646	6.7798062875773e-44	1.52070906675735e-42
MELK	1.18298916746055	4.53587494411817	6.90178910987306e-44	1.54637790755746e-42
HOXA11	1.63376432714325	0.538960862945771	7.00950701028027e-44	1.56879807006284e-42
GPR125	0.807359290645403	5.19554701301671	7.49992394896438e-44	1.67672781764143e-42
EIF2C2	0.919973723496629	4.07839369888512	7.77775782963059e-44	1.73694785692001e-42
SCLT1	0.528721893500504	3.42322560480493	7.98242371557988e-44	1.78071456575738e-42
IL27RA	1.18206024072161	4.61313075967711	8.65101461962307e-44	1.92776576866188e-42
C1orf174	0.419560904309706	4.47070704872584	8.69275787947632e-44	1.93496448737398e-42
SUSD3	-2.0249715717706	5.90810910521714	8.7293818630324e-44	1.94100930123674e-42
TP53INP1	-1.06421438162172	6.93582489238128	8.95710548714005e-44	1.98948666946759e-42
OCA2	3.10285133278568	-0.283689578744159	9.27525446874575e-44	2.0579219898675e-42
CA5BP	0.65238757930773	3.77423869248905	9.29653961973764e-44	2.06041468912693e-42
OR7E156P	4.50971373931079	-3.68400062696778	9.37463200495316e-44	2.07547873362359e-42
CIRH1A	0.611815048807878	5.47883748939872	9.99825986417417e-44	2.21115777211904e-42
TTLL2	2.0023118656675	-2.62953016393803	1.22986087704601e-43	2.71695881900002e-42
RBM47	-0.790158367529432	7.22079496382443	1.25510413333244e-43	2.7697405637727e-42
RUNDC1	-0.795843736965171	5.85093479259328	1.30864897410996e-43	2.88479705572346e-42
GABRA5	3.38156488339566	-0.67157694067082	1.33051885221356e-43	2.92985681946618e-42
PML	0.594145061586804	6.43349630089028	1.38153995169731e-43	3.0389431920329e-42
TMBIM4	-0.78543723779602	6.60078590087147	1.39195714697423e-43	3.05857593463222e-42
GNLY	1.66321828301113	2.29211920474956	1.44636587031581e-43	3.17472662819533e-42
CEP55	1.09036722262883	4.72392910030346	1.5034983470183e-43	3.29660102804516e-42
ANXA1	1.03507614720648	7.29978796093195	1.50965859353184e-43	3.30657166944404e-42
KCNJ11	-1.47986875443674	4.34676451444769	1.52479203246925e-43	3.33615383752958e-42
FAM20A	1.16963803869098	3.66322692424469	1.53723681203736e-43	3.3597965760744e-42
DSG3	2.58365976109471	4.98311452838434	1.5478372413242e-43	3.37936222410943e-42
SEL1L3	1.16494308310291	5.28024789578469	1.56284363592216e-43	3.40849546596172e-42
C15orf41	0.76178132101781	2.51162163450496	1.57405943465063e-43	3.42930844524683e-42
EXOC6	-0.807623814175531	5.20612934957431	1.65181354784957e-43	3.59488636353122e-42
MGC72080	1.07457629642323	2.52092870891189	1.88529390457242e-43	4.09866493506249e-42
GSDMC	2.01334512817584	1.83707340797428	2.12869123558094e-43	4.62291303184796e-42
TRIM15	3.04491344018006	-2.97934743123841	2.14140088717094e-43	4.64559360718427e-42
C4orf34	-0.996956968343382	6.37826730644118	2.25942097840374e-43	4.89644709072464e-42
OR7A5	2.24520138247417	-2.3861439312196	2.33828257525217e-43	5.061999057576e-42
WDR43	0.521823831767354	5.82518999543916	2.74366900299852e-43	5.93332892726504e-42
DEPDC1	1.20426822217449	4.06632556856496	3.03558535725007e-43	6.55769603888132e-42
C9orf98	-1.27014199698096	2.34836992049032	3.2319171106744e-43	6.97447712483536e-42
C6orf97	-1.80371323481221	4.74237333463211	3.31980952975211e-43	7.15661568553606e-42
FAM161B	-1.14554246707157	3.13889837584881	3.78075595099104e-43	8.14173085622555e-42
NOS2	1.37319401284611	-0.240343227543862	3.96067757393856e-43	8.52023619552092e-42
LOC400927	1.11370295702611	-0.0490327844810665	4.25148771511759e-43	9.13624210142826e-42
CCDC88A	0.956864852517111	5.0613877888369	4.27196428681253e-43	9.17063244439201e-42
FAM60A	0.946875054791087	6.16708523775054	4.35392052548813e-43	9.33679128588202e-42
KLF14	1.69824776186177	-2.51192404348436	4.45279562831101e-43	9.53884672685518e-42
TMEM26	-2.13260812799075	4.22075238587112	4.51682782658833e-43	9.66591725186715e-42
LCT	2.64231194826	-0.301121781269208	4.61697812770106e-43	9.86993416016678e-42
BRI3	0.623103381526334	5.9118627740168	4.77552492415589e-43	1.01982329656375e-41
MYO10	1.02173338359751	6.44698199235799	5.0581463297286e-43	1.07905367227644e-41
C1orf198	0.734779913320092	7.10535115717705	5.17242977873472e-43	1.1022867244682e-41
SMG5	0.558584074371575	7.2310613732158	5.2920356136936e-43	1.12660459103149e-41
TCOF1	0.566744935546264	6.03793175942453	5.43241466068383e-43	1.15528976098215e-41
MMP12	2.27645050552937	2.88345102476581	5.55908883415503e-43	1.18100393978251e-41
B3GNT4	1.55783593508875	-0.826473646906702	5.75354638665426e-43	1.2210502533416e-41
ZIC1	2.61550128775613	1.84108015127207	6.06875530909415e-43	1.28661378067983e-41
HR	1.50328763244298	4.41227709834948	6.39316330076443e-43	1.35399009120838e-41
ZNF286B	0.951075598795306	1.21595363086971	7.43443013166897e-43	1.57289217883742e-41
FOLR1	2.42394300708446	3.4739645229383	7.57601294484457e-43	1.60119424105421e-41
ZNF259	0.52270321369327	5.0873505830917	7.84036337117041e-43	1.65535828498831e-41
SPZ1	3.44824438668159	-4.4697920474743	8.21119723153249e-43	1.73186990168362e-41
TPX2	1.06433360557705	6.51391029972583	8.41373474605566e-43	1.77276439906359e-41
MCM3	0.632765744325165	7.20552726451377	9.21857606814063e-43	1.94034936317198e-41
CD58	0.659510088124797	3.47925632506513	9.31097594153256e-43	1.95778787463958e-41
HPX	-2.64884347458084	4.63362408325714	9.51687589164918e-43	1.99903148211783e-41
KRT83	2.83613372243368	0.158185468202759	9.73561800354201e-43	2.0428854113676e-41
IL32	1.21022660904821	6.17080777101165	1.02941975035376e-42	2.15788694294504e-41
DUSP9	2.25075257872256	0.852588770703214	1.08993442207999e-42	2.28240506507272e-41
C1orf94	3.88791021808596	-2.14098320276417	1.1036412315139e-42	2.30874988645577e-41
LOC339674	1.52757597075681	-1.91374849137148	1.14323421997204e-42	2.38913809823107e-41
TTC13	0.620022279348666	4.58393391728476	1.17649042881528e-42	2.45613342985153e-41
TUBA1C	0.692207336897239	7.87369470263346	1.26846590637138e-42	2.64545468428481e-41
RARA	-1.12854600226714	7.13490234804928	1.32447424388312e-42	2.75945594246422e-41
BMP2	1.41811299042224	1.30582474273536	1.44290899601718e-42	3.00315505861404e-41
MAGED2	-1.109287526531	9.6706258125164	1.53591810537948e-42	3.19349463269623e-41
C6orf150	0.962548998048824	2.39190634623249	1.61000317813135e-42	3.34414135307709e-41
TEX15	3.47843637725218	-0.927880223923837	1.68568082782746e-42	3.49778771774199e-41
PRSS53	0.96982317919809	1.02189586457812	1.70409776334854e-42	3.53242752744271e-41
APCDD1L	1.74116218283333	2.31851281426701	1.7070997267106e-42	3.53507590881757e-41
CXXC5	-1.08562523529602	5.55983334815748	1.81271530937401e-42	3.74999763445777e-41
RAX	2.70008693064013	-3.8372537804104	1.88383868166803e-42	3.89320330774963e-41
USH1C	2.68744965018812	-0.984414486664281	1.96361562223869e-42	4.05398629118987e-41
GBP1	1.24638830371155	6.53701872639089	1.97930407208701e-42	4.08226486738992e-41
OLFM2	1.23964815274925	4.59083665243841	2.10043657354565e-42	4.32774373811651e-41
GDF9	-3.21870280513733	3.25195205374516	2.34593719918587e-42	4.82872073499091e-41
GPX7	0.977423377638154	3.87144122866137	2.86953148328591e-42	5.9005280781188e-41
FBXO18	0.413381834373451	6.47311882872291	2.93616772923925e-42	6.03150046263867e-41
SERPINB2	2.60451547356866	1.3660074098875	2.98969694104074e-42	6.13531301183947e-41
RHCG	3.0114731233015	2.49987588429112	3.13642152810968e-42	6.42997777477766e-41
EPHA7	2.11118908469256	1.58059012204646	3.17515292387817e-42	6.50287813111153e-41
ODAM	3.67064037505096	0.639467003025675	3.37524568262178e-42	6.90577961471348e-41
AGTPBP1	0.732379334379273	4.22440464477805	3.38832540734184e-42	6.92562903050001e-41
WIPF3	1.30355558060132	0.099327511634968	3.42464039966884e-42	6.99288374836761e-41
FAHD2A	0.709512342779425	3.99510504717964	3.46121210186947e-42	7.0605282885996e-41
MAN2B2	-0.649233351693489	6.51472466717845	3.56831826918921e-42	7.26771070870582e-41
CRY2	-0.655694018409399	5.71267497728341	3.56986716924382e-42	7.26771070870582e-41
PTH2R	1.80772756893193	0.977891891003238	3.92416836369073e-42	7.98108885158965e-41
FAM57A	0.796507614748784	3.86683272335431	3.94475562191399e-42	8.01500842466389e-41
NOL10	0.492785340808218	5.45951334651299	4.16590751941205e-42	8.4559673322244e-41
NOP58	0.523954467521239	6.44453254518351	4.30301353241454e-42	8.72562615509698e-41
C12orf11	0.654888614723122	5.14232131621169	4.64595380186864e-42	9.41172913953647e-41
SPOPL	-0.84255333865519	6.45858698164418	4.74087256745052e-42	9.59453390970416e-41
MYEOV	2.1242740027351	2.53145506297261	4.87062944007288e-42	9.84741362435248e-41
C21orf91	0.779490793025583	4.61692817985932	4.88118416441161e-42	9.85903020242388e-41
C8orf47	2.37096949234268	-0.143363199375006	4.91545069182888e-42	9.918469944211e-41
C5orf46	1.69543662383711	1.99472522319141	5.03620448609432e-42	1.01521364965014e-40
CPNE2	0.672234175549012	4.81269881597541	5.21577026653537e-42	1.05037825377448e-40
CBS	1.57546640882322	4.56662994070906	5.30215234112118e-42	1.0667264489237e-40
NEK9	-0.527321384942501	6.64176686127846	5.37352986253333e-42	1.08002682070388e-40
ENPP1	-1.33802081482797	6.74753030835071	5.7541048453886e-42	1.15538592982676e-40
DCPS	0.627324329529541	4.21938612047146	5.77315552661866e-42	1.15807692222318e-40
PRDM13	3.7853279778956	-2.13728699984693	5.95524450827626e-42	1.19343565654127e-40
SKP1	-0.559614357464645	8.3732163795039	6.30125510492282e-42	1.26154327056663e-40
DBF4	0.711516301483355	4.077179845785	6.72278652445407e-42	1.34462289305203e-40
MARCO	2.28966134925522	2.54414325731491	6.87054974892213e-42	1.37283762575685e-40
VPS39	-0.43480057817968	6.50810934704663	7.62939469683974e-42	1.52298170087548e-40
IFFO2	0.918660843834561	5.14298764676465	8.80379207809097e-42	1.75570565557338e-40
CDCA4	0.674370165532591	4.56190039447143	9.2452340408887e-42	1.84194891226685e-40
ISY1	0.405451064299038	5.11133040613634	9.28990891268883e-42	1.84905264678673e-40
KRT17	2.12777944313614	7.47611148747629	9.67498871468125e-42	1.92383068515694e-40
GPC2	1.59233806090117	1.32481091413522	9.81080932727959e-42	1.94894769397828e-40
TADA2B	-0.543470595368175	5.77781333581519	1.01303048407185e-41	2.01046834017008e-40
PCBD2	-0.674928959525902	4.35487112469789	1.01646987782639e-41	2.01534322681999e-40
TMEM144	-1.01293060389053	4.85350620075695	1.02112544203428e-41	2.02261765093186e-40
NANOG	1.67390417837641	-3.05172483690884	1.06021247820838e-41	2.0980131289334e-40
FBXL5	-0.612430143593269	7.0578687328377	1.06263048718547e-41	2.10077026208189e-40
SEPT3	1.48002770842128	4.52366518129652	1.07933478909067e-41	2.13173819953255e-40
MCM6	0.705864344818407	6.28378995107125	1.1163281800605e-41	2.20267988637347e-40
ZNF552	-1.31480461921782	6.23714815544435	1.13591184429712e-41	2.2391662230707e-40
ANLN	1.12307305086616	5.7109189158068	1.26015362246401e-41	2.48169158637221e-40
POM121L2	2.42124086114905	-3.84217700162931	1.42948577602071e-41	2.81246524896359e-40
C3orf26	0.662186813366479	4.71276000809545	1.43909385197236e-41	2.82865417634567e-40
TREX2	1.43436941352002	-1.43637066602749	1.48477509553865e-41	2.91564887295382e-40
SH3KBP1	0.727232105817307	5.43549235840449	1.52153713514179e-41	2.98497921603271e-40
FOXE3	2.11697301364397	-3.09498108609404	1.57906505443646e-41	3.09487692935008e-40
C16orf80	0.509881547836878	4.7456740697077	1.60471784914852e-41	3.14215096708632e-40
TLX1NB	2.70259524064105	-2.25767898705674	1.64817726129267e-41	3.22416813299247e-40
LTV1	0.575851870182432	5.07731538991399	1.69476990272746e-41	3.31215231418643e-40
CELSR1	-1.28415180920131	8.01498378327498	1.81775764100822e-41	3.54912851412471e-40
LCMT2	-0.601459253578562	4.35151883183728	1.86078434454299e-41	3.62968028995963e-40
MAML2	1.09702182135682	4.07752069077725	1.87341766991965e-41	3.65084939648506e-40
VPS72	0.574393876987091	6.01110662205982	1.98323380789548e-41	3.86118483339651e-40
C10orf111	0.935963145673301	-1.73603888725826	1.98733092456791e-41	3.86549063420937e-40
WDR4	0.697743359019179	3.40000944697046	2.09206719656638e-41	4.06535256841776e-40
C21orf62	1.61787091677594	-3.03115465161784	2.13799657925727e-41	4.15066930599937e-40
ARHGEF33	1.17652354275335	-0.63488567896356	2.17366389833666e-41	4.21592086847681e-40
GLP2R	2.49711918725389	-3.63303711819501	2.2163548549329e-41	4.2946588734385e-40
FGF11	1.19414243148691	2.59460678521762	2.38379093283324e-41	4.61474012408068e-40
CREB3L2	0.748812846699482	7.23676345448849	2.41854435425963e-41	4.67760167987515e-40
OR52N2	2.47274735411885	-3.87670127809512	2.42163604193162e-41	4.6791668704656e-40
MAP4K4	0.653525599829901	7.0669087706563	2.42433300791364e-41	4.67996713702803e-40
SH2D2A	1.29457724857703	2.1097888877884	2.4542207582709e-41	4.73320599861822e-40
TET1	0.987819992941941	2.16095274946049	2.51061444264809e-41	4.83741604217373e-40
SSRP1	0.547376017561125	7.72889689761993	2.68100409494208e-41	5.16086994839507e-40
KLK8	2.82672234971035	2.2179760562823	3.00229739966343e-41	5.77393048691369e-40
C6orf167	0.824661773123928	3.98338380070755	3.26150795035908e-41	6.26655805907324e-40
C15orf42	1.1645089614596	3.44409019605237	3.3312796219653e-41	6.39462205336242e-40
TFAP2E	1.16331772092956	0.0988519272712482	3.35524527092535e-41	6.43460086990089e-40
KRT86	2.11705739101156	2.85656187558956	3.58460694317415e-41	6.86803990112272e-40
MRPL9	0.554118841628312	6.14058353391186	3.628587643027e-41	6.94581468437875e-40
TRIP13	1.04759267511639	4.56079948322206	4.01056080517787e-41	7.66982342042458e-40
ICAM5	1.94596614196172	-0.46408099015385	4.03904455055137e-41	7.71709714173846e-40
VWC2	2.64528914386796	-3.17485356738674	4.04310838269113e-41	7.71766899008853e-40
SH3BP1	0.778152732718447	4.37624804722745	4.24605119706852e-41	8.0975158689397e-40
NUDT12	-1.03403384815834	4.76395615724634	4.40299098306152e-41	8.38900726242977e-40
ST18	1.67936214340394	-1.41169499541627	4.5738386649119e-41	8.70643142705282e-40
GPD1L	-0.960359108013068	6.5673317871573	4.66412985418248e-41	8.87006735998098e-40
TNNT2	2.50750193655203	-0.054924609345701	4.67474590011046e-41	8.88201721020988e-40
SLC39A12	3.15844352142088	-1.73689638186985	4.68138111472868e-41	8.88638835491229e-40
KIF18B	1.12504922749484	3.67024972275282	4.95980010095285e-41	9.40618518683019e-40
HOMER3	0.917803045866716	5.10255585548891	5.05219929627572e-41	9.57256356496751e-40
CECR7	1.44874990905846	1.55257589135894	5.06445982828818e-41	9.5869336047771e-40
CCNG2	-0.865555994459921	7.13500991528155	5.09656410584414e-41	9.63880634076666e-40
STEAP3	0.929354153647417	6.05148659991822	5.60868542470899e-41	1.05975723402727e-39
RYR1	1.62462416535157	2.99861537715224	7.09538182190666e-41	1.3394329901557e-39
PIWIL4	1.1429900147078	0.931279194868054	7.15395963687512e-41	1.34924863399795e-39
C13orf34	0.72020843810549	3.31155866262031	7.28573173831307e-41	1.37283810999225e-39
NUDT3	0.547648467839614	5.11920824792819	7.55225135767683e-41	1.42175119452463e-39
BBS5	-0.657395004396831	3.49890029653096	7.87823457574322e-41	1.48175859667259e-39
GATA6	1.1095981672804	2.94680850958145	7.93475597052749e-41	1.49102137627666e-39
ARFIP2	-0.716710806914659	6.66130183836907	8.11953195860932e-41	1.52434546413416e-39
C10orf90	2.27681484463913	-0.128662903479153	8.41553896592354e-41	1.5784717688966e-39
DTWD2	-0.794609057042836	3.6718326166414	8.78330810353597e-41	1.64594697834178e-39
FAM49A	0.960604137917268	2.14124814500312	9.18895832208185e-41	1.72039118320548e-39
GPX5	3.86567535868957	-4.40542170872521	9.48849197585051e-41	1.77485012770904e-39
ELOVL4	1.38211248536418	1.79477757861749	9.71660402019333e-41	1.81586234291689e-39
SMOX	1.0596545374699	3.62770591501688	1.00704022620982e-40	1.88026700159631e-39
AMN	2.11116974744117	-2.3951966044475	1.01368990137074e-40	1.89096057033682e-39
GOLGA6L1	4.06634711872918	-4.10421602115648	1.03445971176168e-40	1.92795077734783e-39
P4HTM	-1.00718667520934	5.50602614157142	1.04443400248014e-40	1.94477216029476e-39
SNRPG	0.608233399074004	5.47632513770622	1.12423154676631e-40	2.09145834303594e-39
CEBPG	0.573939281256309	6.0764275492017	1.20306086844806e-40	2.23607895412997e-39
DPF3	1.45582535515928	-0.288076120080337	1.20837475034602e-40	2.24392126420686e-39
FAM127B	0.715559079030797	5.61812427202077	1.20989479188347e-40	2.24471069035322e-39
PUS7	0.658409611717108	4.84132406144591	1.21455228193336e-40	2.25131431572476e-39
ATP1B3	0.717359992472476	6.67513675471853	1.25913116032825e-40	2.33183811363048e-39
TMEM211	2.78678322400042	-3.77043461041563	1.27999277466741e-40	2.36833320157551e-39
CPN1	3.27628159295101	-4.54218257251174	1.30241393364386e-40	2.4076454511842e-39
RNF150	1.38389642377703	1.91146496596815	1.39549069106257e-40	2.57738330247511e-39
KIAA0141	-0.491847252621465	5.75562820526705	1.40529034602534e-40	2.59314647919581e-39
SFRP1	2.02070970979195	7.58539474439137	1.41592643423839e-40	2.61042336585622e-39
NCCRP1	2.25705722384337	4.13315089184879	1.4236192502955e-40	2.62224782123164e-39
SEC16A	-0.661153748496453	8.13512603917124	1.52392134755015e-40	2.80448039013696e-39
C17orf28	-1.15793833383283	7.43978078878163	1.53132454809399e-40	2.81557709062555e-39
FLJ43859	3.77868784871035	-4.40562556772201	1.89172483040374e-40	3.47511207420315e-39
PAPL	2.67467554798586	-1.27173062353577	2.13953054952579e-40	3.92681430580378e-39
ATP5C1	0.572906639288312	7.58593024206326	2.1431268578906e-40	3.92989657545752e-39
SERPINB11	5.02998668800555	-3.67586451203619	2.20431091923801e-40	4.03847883425365e-39
CLSTN2	-2.12219630887868	6.37111374275569	2.29886443351707e-40	4.2079481921012e-39
SLC9A6	0.843367629822686	3.87083739689723	2.3767906656102e-40	4.34670699693799e-39
TBX3	-1.40205394018816	6.96210624553133	2.37936698003138e-40	4.34754032599138e-39
GPR19	1.25794544452071	0.898187728776519	2.47071272150831e-40	4.51042577948725e-39
PRNP	0.853598821150292	6.63196275166731	2.48079051653926e-40	4.52479416188356e-39
ZC3H12C	0.968430764814914	2.99042668820834	2.57442000737361e-40	4.69139418410368e-39
ZNF385A	-1.01076565071812	6.29809373795647	2.62999872108806e-40	4.78841951874124e-39
FAM19A4	2.36226334946929	-2.63669843318353	2.64285163018963e-40	4.80755113314264e-39
CHRD	-1.85100040888189	4.78733820428653	2.6747634528816e-40	4.86128772584448e-39
EPB41L5	-0.798837875630728	5.14077498569826	2.79605175316304e-40	5.07722382565062e-39
SNRPD1	0.57434454558829	5.65880552869874	2.96888550664731e-40	5.38629396210411e-39
DLX6	2.65216557847997	-0.537071106330609	3.03087122125709e-40	5.49388955853154e-39
SLC2A6	1.12740895682739	2.79004620156833	3.08457899822655e-40	5.58630336065747e-39
NARF	0.628656807527705	5.39621788278198	3.10811926643444e-40	5.62396761528442e-39
CXCL10	1.56118966804502	5.85371314963172	3.18673324481972e-40	5.76113035732355e-39
TLX1	2.84543424876936	1.15610147192951	3.22122948728989e-40	5.81836349946521e-39
CALCA	3.55892822946524	-1.72448310964867	3.25259130650772e-40	5.86983929354884e-39
COL4A3BP	-0.617794152753151	5.66582094540486	3.5002850787342e-40	6.31128798585136e-39
PPYR1	2.01796898979786	-2.31774951510131	3.60224733412807e-40	6.48942641449557e-39
CYP7B1	1.14556400259361	2.65552156573786	3.673877097028e-40	6.61265622178851e-39
C9orf70	2.42224859336461	-4.00269127476331	3.69392135424934e-40	6.6429019020584e-39
MAL	1.84200239866756	0.721631714877248	3.80385276322429e-40	6.83459995607898e-39
TGFB3	-1.0229625461983	6.34858257337514	3.90930268758798e-40	7.01791719774442e-39
CTSC	0.98410558990858	6.79710501282334	3.92656293380581e-40	7.04273549483402e-39
SOSTDC1	2.24901767195395	3.08615476469316	3.98829726154942e-40	7.14720997893572e-39
ZNF442	-0.972494722839086	1.20052679332396	4.44754114585948e-40	7.96323502456464e-39
RABL3	-0.59163953323801	5.31434947797921	4.72679569331479e-40	8.45584978260441e-39
TMBIM6	-0.579855862335801	10.3310740645639	4.99223981524665e-40	8.92292139950929e-39
NECAB2	1.67374060962193	-1.20366541851089	5.1136050370589e-40	9.13188300215545e-39
CDT1	1.06224064413252	4.15614732874663	5.44993364987919e-40	9.72402869940586e-39
MOAP1	-0.655369133847747	5.57292100791463	5.5114991446004e-40	9.82532556203937e-39
DAZAP2	-0.430297878311191	8.42988527291756	7.06474371888088e-40	1.25833458714837e-38
C6orf123	1.45111139294892	-1.59909490139825	7.47043490672306e-40	1.32943911478064e-38
LOC255167	1.97565133943179	-0.131402759365664	8.43506152795231e-40	1.4998022236301e-38
SPRYD3	-0.556773230796895	6.28594014544798	9.55703489240779e-40	1.69782298378901e-38
STOX2	1.28919485904573	0.537382920283826	9.89775607427785e-40	1.75683027946987e-38
DALRD3	-0.721684661208613	5.54554594169966	1.11310565293608e-39	1.97402932446735e-38
PTTG1	1.03344369853137	4.6729931888455	1.16082548332815e-39	2.05687841259381e-38
CA6	4.0760247802509	0.705909617342069	1.16929384068207e-39	2.07009438927661e-38
LHX5	3.38654835668169	-3.93246996066328	1.19292758481232e-39	2.11011289182375e-38
TINAGL1	1.12494977919227	5.19987507757501	1.26176155706615e-39	2.22994600701838e-38
MYH16	2.5441988503735	-3.89046328005004	1.26700659716053e-39	2.23728701536503e-38
PRDX4	0.699636297321342	6.61861743695998	1.32780577913741e-39	2.34262876747814e-38
TULP1	1.60657599473457	-2.85656363202413	1.42797899278791e-39	2.51719667507694e-38
SIM1	2.25389681369109	0.538016287156929	1.56700723334602e-39	2.7598982208614e-38
BCAN	1.92949332999032	0.968371904150329	1.71649257706878e-39	3.02058492038516e-38
LOC100129637	0.722451167710978	2.96923977587324	1.74303610664877e-39	3.06466408425441e-38
C13orf18	1.02269394811341	2.60295945969289	1.81265025506923e-39	3.18433100935512e-38
LOC100130386	2.65949546310676	-2.7221884909427	1.86721471864787e-39	3.27737747833904e-38
TPI1	0.654926008761225	8.71348436505309	1.87800102295821e-39	3.29349007456512e-38
GNG3	-2.73592981996653	0.322373454085182	1.9246244843823e-39	3.37236979096765e-38
FABP7	3.41589486298303	5.72672115577283	1.98275844747302e-39	3.4712665185008e-38
PHF5A	0.50307120959282	4.71205001925968	2.07318498991396e-39	3.62648169609438e-38
SKA1	1.10922299411209	3.25228509003534	2.18105779575397e-39	3.81192377414767e-38
LIMA1	-0.739349202225821	7.24206351869279	2.21906668261198e-39	3.8750499199513e-38
MDFI	1.45827980743984	5.15248304418925	2.27499387713712e-39	3.96933187022878e-38
IL23A	1.20400630655216	-0.29188611322018	2.29213812980025e-39	3.99263577753573e-38
EVL	-1.20536569109831	7.95424941771192	2.29224540761892e-39	3.99263577753573e-38
PRRT3	-1.23547309351245	4.23412176722772	2.59869187759271e-39	4.52256215471377e-38
TRIT1	0.54042938804058	4.36835895467686	2.71099514964262e-39	4.71400437343709e-38
VAX1	3.86555948119226	-2.18134635057823	2.72886065636002e-39	4.74104850135905e-38
CCNA2	1.01879443009927	4.8713841819648	2.73211586179782e-39	4.74268478261788e-38
C4A	-1.80652350189822	10.7399323413627	2.76990523266039e-39	4.80421549701952e-38
TMEM200C	1.45400541024278	0.14084009534892	2.9057817020884e-39	5.03562389471803e-38
CHAF1B	0.767606346895101	4.38943504006345	2.93639527470369e-39	5.08437833840374e-38
SFN	1.25837840084093	6.06976518146412	3.03584746858764e-39	5.25214421548651e-38
RNF175	1.20132273523693	-0.544802407947571	3.07212866157041e-39	5.31043083396754e-38
TMEM38A	1.10087595794963	2.04761098450986	3.09712239574965e-39	5.34912436691352e-38
MLLT11	1.07613251734094	3.74752607452818	3.37363504001808e-39	5.82179225213894e-38
CIB2	1.20033245999346	2.39015074504453	3.50066473880479e-39	6.03592328092827e-38
PDK1	0.837278984439655	4.58557843513339	3.67858349901088e-39	6.33736473220353e-38
HMSD	2.31043658493219	-2.78512115409571	3.68289951524657e-39	6.33947296071116e-38
KIAA0232	-0.705937627854279	6.41166508994431	3.707484571395e-39	6.37643801998061e-38
BBS4	-0.714112528263897	4.59475216955398	3.75269880418598e-39	6.44879113031154e-38
SHFM1	0.673285550325277	6.5216755339239	4.13338530732928e-39	7.09702949627785e-38
LOC360030	2.86079073045057	-4.53871330896974	4.16975590739925e-39	7.15348668264369e-38
PABPC4L	0.988037831594587	1.30632640500545	4.32131431499566e-39	7.40729638559583e-38
TGM1	1.59856503604385	0.769278310053143	4.48484029614583e-39	7.68117885641484e-38
TCEAL6	-1.24750517117284	1.41259552961256	4.54001748555678e-39	7.76919018959929e-38
SLC10A1	2.2900708109692	-3.88424547150765	4.70199056917067e-39	8.03965877052277e-38
HRASLS	1.66460569517732	1.50542560611285	4.81354762451816e-39	8.22354498752057e-38
RALGPS2	-1.17801720574587	6.08921857820495	5.06197141926993e-39	8.64075570911347e-38
BTF3	-0.584742632278779	9.04825007609612	5.20838262137351e-39	8.88328220638755e-38
BHLHE40	-0.901099948315289	8.99858155751029	5.35556144156838e-39	9.12671364202771e-38
FANCB	0.946980557149392	0.836472804050258	5.4626346717751e-39	9.3014512795732e-38
ADAT2	0.774709273107264	2.55099592314694	5.7957236183504e-39	9.85882710871265e-38
LOC285548	1.73246745515711	-1.76506551249168	5.79959294332347e-39	9.85882710871265e-38
PAK3	1.68460285475538	-0.764740002701338	5.92957963408477e-39	1.00714425914144e-37
BID	0.635590985613058	4.73262018572762	6.06638333759184e-39	1.02952752321168e-37
CCDC18	0.875417098489757	2.21672693491005	6.29621092133309e-39	1.06764780891853e-37
RGS2	1.30700743533061	5.15385623668775	6.39910162360958e-39	1.08419820153405e-37
PARD6B	-1.59034580542564	5.85728286828076	6.46880588651055e-39	1.09510313360324e-37
PKP1	1.97447958280469	5.57825361464323	6.49647446801615e-39	1.09887972829042e-37
S100A10	0.910366813211936	7.70870764996365	7.71721668313268e-39	1.30429232663564e-37
L1CAM	2.00186699694131	3.42563925454315	7.99333062685524e-39	1.34984572636869e-37
AKR1B1	0.76852710857465	5.30540637562677	8.80430342288113e-39	1.48557221788054e-37
POP1	0.790509999316428	3.86684274599749	8.91117804664761e-39	1.502368923802e-37
HYMAI	1.63226008947224	-3.19867355802394	8.93568441514765e-39	1.50526266388613e-37
CACNA1A	1.17491987139316	0.612513896986155	9.49043395623576e-39	1.59740054627906e-37
LRMP	1.30046631023075	2.45898305718941	9.55245531175617e-39	1.60652080677862e-37
NHSL1	0.88200858338428	4.2635778564444	1.01197563619532e-38	1.70053381292133e-37
STK32B	-1.96418741639268	4.00152150675079	1.01700242263634e-38	1.70758121756492e-37
MIIP	0.724402397119326	4.30027340866311	1.03177382832627e-38	1.73096524177715e-37
TCF19	0.825294365082629	5.18704057923135	1.05521177278557e-38	1.76883863891063e-37
CCDC48	-1.76102123365192	2.74888087542132	1.05808711304353e-38	1.77220946932233e-37
KIN	0.459851815375589	3.85556964551869	1.34166058364251e-38	2.24533743879633e-37
FBL	0.72253131905313	7.20268064808105	1.38159755407943e-38	2.31028804699693e-37
PSORS1C3	2.46339678253133	-3.76925752960142	1.41131499814194e-38	2.35805776502917e-37
CSPG4	1.09732231151843	5.45326688357556	1.5643731547857e-38	2.61034004921232e-37
SIDT1	-1.44041856249101	5.44492971148124	1.56485435855907e-38	2.61034004921232e-37
MTPAP	0.49047429045708	5.01367448168709	1.60664087227157e-38	2.67786540832841e-37
ADCY3	0.667702063301323	5.68967556658075	1.66849551424726e-38	2.77870239947872e-37
ARL4C	0.881952264599836	5.84678086657871	1.73385681721283e-38	2.88521092611041e-37
SYBU	-1.43508747836213	5.41909119364356	1.84246241898506e-38	3.06344866598643e-37
SH2B2	1.05591033482943	1.25996165166409	1.88892663490124e-38	3.13815923355837e-37
SMC1B	2.01320643683415	1.01739296100596	1.99747399744448e-38	3.31580683575784e-37
C22orf23	0.876589883904849	1.09903386742423	2.06867821570046e-38	3.43122751618731e-37
SULT1B1	2.25055872573686	-2.15524814089666	2.09519944910761e-38	3.47240775312491e-37
BCL2L10	1.59079923778358	-1.87720898013487	2.17411289001722e-38	3.60028177368684e-37
FAM98A	0.472662909811299	5.83096686967288	2.19420969039137e-38	3.6306289638994e-37
HSD17B4	-0.691549194958018	7.08223926308487	2.25007795347382e-38	3.72006839711023e-37
HAUS8	0.670488378779289	3.22771652868684	2.3187003017971e-38	3.83043310935878e-37
ST14	0.771232566551265	7.52237285154586	2.36891197840509e-38	3.91023063359764e-37
NDUFA9	0.55732097119021	6.25216926453507	2.39070341539466e-38	3.94302580201174e-37
CA12	-1.75944581002815	9.00210381758925	2.45168524462635e-38	4.04035363344733e-37
GDI2	0.484921118726992	8.57555752720857	2.58301728422247e-38	4.25336846135299e-37
PNMA6A	1.45914562552971	0.864364313462543	2.68201884700056e-38	4.41284657964354e-37
PPP1R14B	0.838624956746169	6.35343194251734	2.689462782535e-38	4.42154583037291e-37
MDH1	0.444250668418578	7.13304848022159	2.7294322372865e-38	4.48366108145918e-37
CX3CL1	1.28256760771349	6.23166976768706	2.73279769884278e-38	4.485595326179e-37
CISH	-1.03361158511417	5.92836839214653	2.74678130066199e-38	4.50494107558971e-37
CDK17	-0.687144241477838	5.53940404040333	2.97318503211005e-38	4.87236341672966e-37
GBP5	1.55126980809613	5.00425876422098	2.98715823410146e-38	4.89135231288451e-37
KCNIP1	1.64064920908851	-1.46033213433653	3.17409094214516e-38	5.19329915442282e-37
DMD	1.28510193553937	4.04163413990054	3.18354314941457e-38	5.20461069427018e-37
UBD	1.78037142536362	6.08757180045191	3.19787360885969e-38	5.22387305619383e-37
SERPINB5	2.06513747247766	4.99981085029212	3.2366996884684e-38	5.28308760456136e-37
C6orf218	2.72319668321377	-1.02487315238123	3.24100295765249e-38	5.28590307357467e-37
SEH1L	0.549368464611731	5.69817061983165	3.26700043786139e-38	5.32406804265472e-37
GAR1	0.533337018663729	4.49364603505236	3.32662117360975e-38	5.41692300875088e-37
VCAM1	1.16064392648118	5.5902830514648	3.51810984596966e-38	5.72418809144635e-37
POLR1C	0.561097839169441	4.72212244301519	3.99063985663513e-38	6.48787531331299e-37
GABRE	1.75460650891018	2.71398440909934	4.02205476349628e-38	6.53376740938489e-37
PVRL2	-0.708592694882008	8.02376629024955	4.09629722120153e-38	6.64910446016251e-37
NCRNA00113	3.0258874732484	-4.34143070502386	4.20752426925317e-38	6.82424486107273e-37
LIF	1.3055265754536	3.28058174580376	4.25931681074951e-38	6.90278687250401e-37
CYB5D2	-0.896792621827518	4.7013349144371	4.30490673102221e-38	6.97116057604158e-37
S1PR2	0.623509390715265	3.98732388493305	5.08438523053214e-38	8.22691251863768e-37
COMMD10	-0.603404981264398	4.63113832507812	5.17872957398863e-38	8.372960173213e-37
SPG11	-0.626899848350292	6.66549249390916	5.24219800522645e-38	8.46889687195804e-37
DEGS2	-1.79241679215048	6.17540348306812	5.49322892178524e-38	8.86745560043458e-37
SKA3	1.0219359163475	3.57392928027566	5.56831506285432e-38	8.98159143222473e-37
C6orf106	0.411304011357775	7.38597258220742	5.64105020681062e-38	9.09175867058369e-37
TOMM5	0.586521713515639	5.70749373918912	5.87576831956375e-38	9.46261793553625e-37
CYB5D1	-0.725182282002907	5.22370856452804	6.295206390953e-38	1.01301433454417e-36
EFCAB6	-1.28531066412115	1.35565668906835	6.52261993008369e-38	1.04878612695408e-36
PGM1	0.687376459338483	6.19911687885864	6.65817973324529e-38	1.06974406513528e-36
KLHDC2	-0.544458505480067	5.7081175568559	6.76033367582315e-38	1.08530619176234e-36
LOC286002	2.13801380091677	-0.858743369044195	6.85129470265243e-38	1.09904845617432e-36
RNF145	0.897900875063733	5.68961367385434	7.16774321379757e-38	1.14891245993795e-36
FBN2	1.59759014841788	3.80871213096597	7.23371030474153e-38	1.15858042935552e-36
PLXNA1	0.61980272600512	6.28551096986423	7.415206454593e-38	1.18672246311952e-36
DCTN4	-0.551416944259185	6.81086168196211	7.82871863587835e-38	1.25192325081234e-36
MAP7D2	1.97380797325207	0.936918342230018	7.87852751504601e-38	1.25890641142602e-36
ULBP1	1.60101530653169	1.02618785607633	8.00056171854285e-38	1.27741055912653e-36
FAM89A	1.16199796678791	2.62028251268157	8.07015581717292e-38	1.28751956737636e-36
ARPC5	0.464561375571612	7.78964878716598	8.8321835882151e-38	1.40799841167961e-36
C19orf41	3.55417706752022	-4.36954939119891	8.84449045050639e-38	1.4088647919645e-36
FOLH1	1.32880710952049	2.74388753842239	9.03983685864889e-38	1.43886409502454e-36
PKDREJ	1.07506343120096	-0.976773880194368	9.42072739354733e-38	1.49832686031896e-36
C7orf63	-1.30461478033926	2.66323853738962	9.7554439530742e-38	1.55035935257344e-36
FNIP1	-0.6930577234109	5.67526795020471	1.15458784799994e-37	1.83347834793546e-36
LRTOMT	-0.805356418515125	4.2740708013285	1.17831343425521e-37	1.86970616994319e-36
KRT5	2.19919819136334	7.98668893511091	1.18118166183903e-37	1.8728078305771e-36
LMAN1L	2.46809751690166	-2.54659455245885	1.20281925308399e-37	1.90564122932573e-36
RAB6B	1.0796259799046	3.36194968412405	1.27102081159533e-37	2.0121388153294e-36
TMEM206	0.640222515835457	3.94348594911186	1.32915036755194e-37	2.10133069796952e-36
CCT4	0.472285843062757	7.79108461719255	1.32941120690038e-37	2.10133069796952e-36
C1orf187	1.50574808125535	-1.34240114962666	1.37526568530522e-37	2.17213573300789e-36
RASAL1	1.83544756991466	2.19261506459687	1.4057325207832e-37	2.21854675970565e-36
CMAS	0.596288101226072	5.59947695794274	1.47189032880952e-37	2.32117104853262e-36
SCML2	1.21867321726845	2.09464559727049	1.48045057301766e-37	2.33287603362299e-36
LRBA	-0.881496806585674	7.58086420661601	1.53727247407917e-37	2.42055476122097e-36
DNALI1	-1.73995072703423	5.47277350389543	1.5578931654228e-37	2.45114104254281e-36
DPH2	0.533782220354126	4.92805095325601	1.57495097117354e-37	2.47607897699607e-36
RCC2	0.499691676035833	8.04180315703188	1.5963221118911e-37	2.5077547598375e-36
PPARGC1A	1.74311309041055	1.81804811636417	1.66250455619581e-37	2.60972480142192e-36
TSPAN13	-1.05809077112464	8.45404843415491	1.81009858395068e-37	2.83923726622593e-36
SLC9A3	1.77012940520762	-2.03480398268941	1.81935267369315e-37	2.85157103695591e-36
NUTF2	0.623163549801232	6.53669623249073	1.94227520100569e-37	3.04173298331768e-36
TNMD	2.35277964392834	0.0549774252973223	1.94364675291262e-37	3.04173298331768e-36
NLRP10	2.4136082777849	-4.24456524224923	2.02013370210507e-37	3.15902067329184e-36
SHROOM1	-2.10169821188152	5.71726197008215	2.03198951014625e-37	3.17513848685277e-36
LSR	0.71774939850454	7.26989125210049	2.117467525605e-37	3.30618444344464e-36
C1GALT1	0.93988048821485	3.96347419167435	2.32789538621878e-37	3.63197742107087e-36
ATP2B2	2.09047727805212	0.953706299982275	2.35509064836748e-37	3.67161318495678e-36
CYB5R1	-0.728741153602219	6.88464159235482	2.51162074556311e-37	3.91266997756758e-36
NMI	0.70377329178146	4.73317493035244	2.62567476506367e-37	4.08724057392333e-36
TRPM6	1.70773414722664	-0.134450416192883	2.70034644785113e-37	4.20028850738968e-36
NDRG2	1.07147979389544	6.46799931067156	2.84340358666941e-37	4.41945541548973e-36
MTAP	0.66726201301033	5.24886523051446	3.12994124059048e-37	4.86113071010192e-36
KIAA1949	0.623267270845038	6.28620177595653	3.26460279200219e-37	5.0642485121425e-36
ELOVL5	-1.12931692659138	8.73477602355755	3.26773148603514e-37	5.0642485121425e-36
C1orf38	0.883066532610513	4.34210139633468	3.2681336430245e-37	5.0642485121425e-36
LGR5	2.04385796317826	1.7188673093203	3.27371032876994e-37	5.06905856873962e-36
ZBTB4	-0.553736627787642	6.9189363949679	3.29974676633685e-37	5.10551761937146e-36
BTRC	-0.793317664989688	5.81165854173924	3.34725200706918e-37	5.17511413249814e-36
RAB30	-1.45631312054651	4.16271063994602	3.40749662890664e-37	5.26428699240506e-36
CMBL	-1.20631583949708	6.46642951287289	3.51128197077851e-37	5.42054154238933e-36
ZAR1L	2.12112677347155	-4.26574242971085	3.65540942033887e-37	5.6387922141736e-36
TMOD1	1.02145924459667	3.09791311949032	4.14367453737079e-37	6.3871783226044e-36
CCDC96	-1.02647490041841	2.68080764137481	4.14730541721496e-37	6.38797207801081e-36
IL15RA	0.87615876637062	3.36621629698891	4.28895548917259e-37	6.60119192819274e-36
CHEK2	0.718204961645609	3.77793787688449	4.36470334494613e-37	6.712736929838e-36
PGGT1B	-0.520216392073194	4.81674363707861	4.38390210386066e-37	6.7372096725073e-36
C11orf90	2.03711649488419	-2.54906517115682	4.66984871608374e-37	7.17127854145563e-36
ERBB3	-0.821192765317842	8.6527205597031	4.74915278539156e-37	7.28760338722398e-36
SYNCRIP	0.478250156629074	7.92048136079624	4.85308385568286e-37	7.44151623974228e-36
UROC1	2.03164511344372	-3.6816942951913	5.01872611085873e-37	7.68975366208632e-36
UBE2C	1.13780304765609	5.40998286758697	5.17048306750492e-37	7.91636096840316e-36
GPR63	1.28256819696598	-0.578965640224934	5.22301313407406e-37	7.99082031803375e-36
UBXN10	-1.55409846531392	4.14625539659184	5.31518517797165e-37	8.12577265724063e-36
KIF16B	-0.933960486294942	6.06464039796623	5.62162788937374e-37	8.58785345454926e-36
MAGOHB	0.627007813517651	4.25618543689119	5.63145542280216e-37	8.5964607314123e-36
KDM2B	0.445450802666447	5.38684101420543	5.74083918202403e-37	8.75691548144901e-36
BAK1	0.558998665058935	4.70036803169531	5.82145704125004e-37	8.87328556153659e-36
ATP11C	0.682459181587382	4.85607629667115	5.82970206066569e-37	8.87925125896786e-36
SLC45A3	1.00472786047691	3.28454782119524	5.87989535973901e-37	8.94905232145578e-36
PCDH15	2.86457103931916	-3.51066810689748	6.04918465726154e-37	9.1998764583471e-36
CLEC7A	1.17467459753793	3.81594170796575	6.35735938748381e-37	9.66139546351413e-36
CD5L	2.4537644222036	-3.75236001871604	6.39754641115563e-37	9.71526659074827e-36
C17orf104	1.2443089838146	0.205280767501543	6.89598312496298e-37	1.04644374570589e-35
FAAH	-0.944398444531815	5.06110146632596	6.9902094430774e-37	1.05995772035895e-35
CXCL3	1.73930567917276	-1.46710316460561	7.03662046066477e-37	1.06620662279445e-35
FLJ36000	4.09304684499406	-3.78550473699197	7.09577038981966e-37	1.07437510163732e-35
SOX11	1.91102650027779	4.11935675059826	7.36215707157262e-37	1.11388621493956e-35
LOC731789	2.89567310812811	-2.67533373445549	7.75339857065607e-37	1.17221551693968e-35
FRMD3	1.43206086215686	1.55026021427587	8.61635907110808e-37	1.30172422488421e-35
EXO1	1.0822314285611	3.99751973928703	9.30589757561758e-37	1.404861606758e-35
FSTL5	3.48100732721956	-1.53904432914432	9.32123657332781e-37	1.40614180272107e-35
LRRN4	2.30221420116048	-0.301487479972548	9.54246702866899e-37	1.43845673937311e-35
KDM1A	0.444986687925565	6.77255681424667	9.79386290623644e-37	1.47526806348827e-35
TAPT1	-0.724399794663045	5.49547267511727	9.80332961521779e-37	1.47560984171498e-35
CST4	-3.46370433684946	2.84571487321194	9.84110605201381e-37	1.48020920889461e-35
THOC4	0.734043817374266	5.88025881468011	1.02643781258571e-36	1.54274205247944e-35
MFSD4	1.36239582060456	2.41228224636568	1.03882335639486e-36	1.56021374574733e-35
KLHDC1	-0.972763156680455	1.61494258088321	1.07213222774449e-36	1.60906169846192e-35
C4orf32	-1.11668881554213	5.51620302373482	1.09393360700987e-36	1.64058031289753e-35
LMX1B	-1.28311947952028	6.27267593484807	1.11028596240338e-36	1.6638868797684e-35
FSD2	2.18352402788755	-3.41611757026496	1.14884482678906e-36	1.72041400978835e-35
THSD4	-1.57707308303607	7.31011823120502	1.15861237050648e-36	1.73377461370462e-35
COCH	1.94324187334984	2.81813033017094	1.19890784578924e-36	1.79276511644969e-35
ANKRD36BP1	1.12009419141461	2.9735103621254	1.20875421983849e-36	1.80617130181552e-35
CA13	1.18507149039896	2.45902582329067	1.23328666596924e-36	1.84148652141554e-35
KIR2DL4	1.94653610631688	-1.93702082418015	1.28439482826126e-36	1.91640308400175e-35
GIN1	-0.540414869854276	2.92107156031243	1.31202139677034e-36	1.9562000476501e-35
C9orf116	-1.19191464948908	3.35005926997689	1.33565981775254e-36	1.98999723283029e-35
TIMM44	0.611798853884042	4.90336117436588	1.35673650064862e-36	2.0199313725343e-35
FUT8	-0.939222708938883	6.23475868560093	1.39454897592547e-36	2.0747205047495e-35
ANKRD11	0.499425723401339	6.60878028025495	1.40838186560434e-36	2.09378075610983e-35
PDE6A	1.4839006318754	-2.39010441078221	1.54099576788035e-36	2.28832479095596e-35
AIF1L	1.22822595996677	6.04469658668789	1.54147433603735e-36	2.28832479095596e-35
TENC1	-0.750021311726785	6.29529421898666	1.56863332910913e-36	2.32695744428844e-35
PNPLA4	-0.811471213969697	5.00160603502825	1.5797945900953e-36	2.34181987646737e-35
IVD	-0.778255934804988	6.64847424170787	1.60630334091753e-36	2.37939485492415e-35
PPM1G	0.481940929946299	7.31017063748378	1.66333259332921e-36	2.46209252677561e-35
PGC	3.11595328564879	1.54242966099668	1.6661509538127e-36	2.46448489928673e-35
TGM5	2.10914201848596	0.37248342254953	1.77724760804082e-36	2.62691803983019e-35
IL6ST	-1.71693714092537	7.51846445274763	1.85657066733715e-36	2.74218697774344e-35
LOC348021	3.78128043066659	-4.31657483010896	1.86921191342546e-36	2.75887065782112e-35
KIF13B	-1.1542416535695	6.61068851741745	1.87578998489592e-36	2.76658780434181e-35
SEMA3F	-0.810767123391604	6.81653496696851	2.01138240357129e-36	2.96443929946908e-35
CCNB1IP1	0.645027054640958	4.83121846796629	2.03030583916163e-36	2.99017959832274e-35
PRDM14	3.14703779671145	-4.51562407352959	2.08261410014879e-36	3.06501591293255e-35
CD180	1.01589833809391	3.10492915930619	2.14451208596485e-36	3.15384808280957e-35
DIAPH3	1.05704031405944	3.51078826600847	2.17379541863565e-36	3.19367108091266e-35
BEND3	0.830694176552315	3.46657367535089	2.17470602846401e-36	3.19367108091266e-35
OR5AU1	2.97100122948083	-4.30855269602913	2.19981368697596e-36	3.22823052231168e-35
UGCG	-1.41597682377149	5.50667175816738	2.20788848596702e-36	3.23776265027253e-35
E2F4	0.459914305467739	5.47022202818755	2.21907873162553e-36	3.25184653874589e-35
GPR160	-1.11238296721122	5.82364761150202	2.32179675747377e-36	3.39993966606927e-35
TMEM72	3.0984270999302	-3.81407008957975	2.3566171561793e-36	3.44846597564824e-35
ZFYVE16	-0.577542065809088	6.03149675134267	2.40560616774881e-36	3.51764137268319e-35
NFIL3	0.892155926686516	4.76661501903278	2.46306729380495e-36	3.59909783252283e-35
ANKRD35	1.37584208814155	1.97935190841069	2.48307235310998e-36	3.62574546375411e-35
FAM24B	1.02376182823222	0.279823909211069	2.56568514434132e-36	3.74370897823071e-35
WDR93	-1.41964545560617	0.713056325699063	2.57813112533429e-36	3.75919389761581e-35
CKS2	0.827944912809651	5.25985952676982	2.62097688314593e-36	3.81895146278427e-35
MYO3A	1.99571788010687	-0.0858159266512487	2.69147833126247e-36	3.91889185150653e-35
CREB3L4	-0.990480494213325	7.13148577658614	2.74635457124789e-36	3.99595564692357e-35
C15orf55	2.09107771167793	-3.72236160033203	2.98066411290802e-36	4.33380106232108e-35
MTSS1L	0.799086751302533	5.85435194982442	2.9948719159006e-36	4.35137272486735e-35
RAB27B	-1.30311707804126	3.60497138924727	3.09651645346644e-36	4.49586995839344e-35
CCDC30	-0.921368691692986	2.56513166892661	3.11006107270311e-36	4.51233984794667e-35
RFC2	0.545249427436581	5.39141963288836	3.11964620851659e-36	4.5230457511173e-35
RNASE4	-1.01078432600485	6.11181274475088	3.14858789200838e-36	4.56178094516351e-35
KRT6A	2.98568580339102	5.83169347458561	3.22626040409867e-36	4.67101444522788e-35
CCDC74A	-1.84677614996323	5.383110250724	3.41015112140372e-36	4.93376909949878e-35
DDX12	0.873627920267676	2.24269977596089	3.55327982930145e-36	5.13722071794845e-35
CYBRD1	-1.31152228587334	8.43456674123947	3.88434374558521e-36	5.61190494208897e-35
KIAA0319L	-0.640404759114496	7.20876295972685	3.9340613367257e-36	5.67973179325447e-35
C14orf23	3.18473177929634	-4.41816994007475	3.9529886133167e-36	5.70304148920518e-35
SSX5	3.34614254728191	-4.13296073919577	3.97700561604373e-36	5.73365626824983e-35
RTKN	0.556192119910491	5.67884401959757	4.17600097404416e-36	6.01631735550803e-35
C7orf13	1.03550879487971	3.3528605627235	4.21677807020599e-36	6.07079825964136e-35
TTL	0.472473676841738	5.37743593994695	4.38956571107045e-36	6.31512186966002e-35
LOC647309	2.88539334647443	-3.97213182315361	4.42977183395067e-36	6.36849595847283e-35
ALX3	1.0080213020173	0.381513701117942	4.8370611926599e-36	6.94916548778701e-35
BIRC5	1.15805065325636	4.73043029288298	4.86390144967792e-36	6.9828321862638e-35
ZC4H2	1.05428475913506	2.801606446935	4.8743306167963e-36	6.9929077659161e-35
GPRIN2	1.71749673721987	2.86713539336378	5.15358016548573e-36	7.38835992815545e-35
SYTL4	-1.08128386120084	5.18959034792701	5.19528103774443e-36	7.44293896259948e-35
HHAT	-0.896504014490394	4.5584033107581	5.3225216883783e-36	7.6199034311064e-35
LTBR	0.572216273077038	6.71362194210505	5.39839128588315e-36	7.72312768680324e-35
FAM63A	-0.855342149330784	5.91230899517516	5.52061144977308e-36	7.89247247781017e-35
FGD3	-1.50553447144638	5.86210865103006	5.64089327711725e-36	8.05881206091851e-35
RIMS3	1.05394622982618	2.9052601037987	5.6672806333204e-36	8.09087188465888e-35
LOC401093	0.938534110497793	2.02738049185059	5.8460559281592e-36	8.34029175944271e-35
SLC39A9	-0.570324866703839	7.31026617998974	5.95052157892038e-36	8.48342440121327e-35
OXER1	1.31275132405253	0.568363194678841	6.152389108351e-36	8.76512363518442e-35
LANCL2	0.775366268520478	5.16480416622532	6.34119964243159e-36	9.0278426298257e-35
POLR2D	0.44969191716291	4.97789400144334	6.45688072460004e-36	9.18181125735474e-35
DMRT3	1.22432594586063	0.107382286974705	6.45830536710675e-36	9.18181125735474e-35
C5orf34	0.738928784207922	2.08108519589887	6.49351766429457e-36	9.22547509602931e-35
HSPBAP1	0.486940975286786	2.99688322267921	6.77709095558727e-36	9.62168571194561e-35
C6orf145	0.841355647501292	4.91260645849855	6.78601842410862e-36	9.62769299049486e-35
FANCL	0.60646552868542	4.29403506394855	6.88350884370227e-36	9.75925413587415e-35
GALNT13	1.82994215147242	1.59672693342622	7.19644997883084e-36	1.01958825857644e-34
DERA	0.518178091274626	4.7305949233562	7.32166553491595e-36	1.03661232825492e-34
OSCP1	-0.767585954631131	3.75317285417967	7.66579116774549e-36	1.08458512581056e-34
SSH3	-0.818174331912185	6.19950467579175	7.97508666714274e-36	1.12756725353857e-34
TNFRSF10D	1.14645605100046	1.91980035862219	8.0578162766557e-36	1.13847892134885e-34
DNMT3B	1.01127353493428	3.26861837450631	8.32946909469181e-36	1.17604990296334e-34
SNHG1	0.755759398433156	5.27604722842311	8.58578383128588e-36	1.21140505385542e-34
MASTL	0.650082871869719	4.54195944027434	8.86420288688152e-36	1.24982822134772e-34
TIGD6	-0.501061800699155	3.5711731448847	9.05574327920676e-36	1.2759573399795e-34
ANKMY1	-0.70095338921585	3.74327819196956	9.41248883337457e-36	1.32531204377069e-34
MAP3K12	-0.891918133252963	3.64918601487012	1.03767841740326e-35	1.46008546569556e-34
GPR180	0.672833421381352	4.25618508298944	1.10093775357968e-35	1.54803325693669e-34
REM1	1.15008745998882	0.580369231860704	1.12430123439031e-35	1.57980120673309e-34
DACH1	-1.92595685068729	5.14662734793565	1.17322615096451e-35	1.64741844663859e-34
KIAA2013	0.521622295062118	6.23196615727754	1.24545627897313e-35	1.7476453918705e-34
VAV3	-1.23458083652784	7.72714463218723	1.25943186600274e-35	1.76604737926965e-34
RAB6C	-0.889153425149577	2.71323071276167	1.27440586493731e-35	1.7858232834641e-34
S100A11	0.791950727372576	9.12513687628413	1.41504905774016e-35	1.98155196261824e-34
SLC25A33	0.701415423118049	3.58470249799837	1.50750715803375e-35	2.10958390763481e-34
ALPL	1.31139609149159	4.58690592736914	1.6136068364445e-35	2.25651799140169e-34
ZNF467	-0.967745003928409	4.45257974736022	1.66908261954026e-35	2.33250598385786e-34
ZBTB8B	2.42940897467947	-1.42492726798642	1.79084406973898e-35	2.50096010038956e-34
KCTD6	-1.09801380614356	4.44524328416964	1.8583760574245e-35	2.59350357748535e-34
CCT6A	0.638987232557277	8.10516888812584	1.85970069076751e-35	2.59358665723978e-34
RAB5B	-0.407379947736742	7.97568547276238	1.89604812215321e-35	2.64235866706904e-34
NOP16	0.668129196227126	3.96761159091572	1.89724986972617e-35	2.64235866706904e-34
GSG2	0.930143924137584	1.82135702906961	1.91087657456931e-35	2.65953025493859e-34
KCTD3	-0.817372165456045	7.78541449993958	1.92203445835039e-35	2.67324480533523e-34
C14orf174	-1.25401784264205	1.83844992881713	1.93132977388169e-35	2.68435197927787e-34
PCBP4	0.661509021821448	4.89466283579397	1.93385672282122e-35	2.68604313513264e-34
CHD1L	0.612470741253311	5.64018261591021	1.94605394121638e-35	2.70115449213792e-34
TNFSF13B	1.05309844887302	2.50768457599272	1.99212633861093e-35	2.76323288686486e-34
ADA	0.789503396637902	3.11529619742694	2.03701582613793e-35	2.82358765731262e-34
PROKR2	3.50231127031601	-2.80838795999744	2.08269492021322e-35	2.88495463238454e-34
TAF11	0.476874403231097	5.23350457278254	2.16665435127307e-35	2.99922895715389e-34
ACOT4	-1.04403296277064	3.90396955474727	2.20674618701395e-35	3.05266555870263e-34
C12orf72	-0.668278051154012	1.95349289009861	2.25299717386833e-35	3.11454450852829e-34
FOXA1	-1.59913886032312	8.41846207894648	2.26982940479396e-35	3.13569896412944e-34
KLK1	1.81197098518099	-0.457028526361271	2.30180700283948e-35	3.17631470933135e-34
GTPBP2	0.489376407375644	5.65483795841436	2.30232850010555e-35	3.17631470933135e-34
CAD	0.544035122930109	6.28399777131037	2.37273875405745e-35	3.27125199710368e-34
SEC14L4	2.66999944436073	-1.44109084784135	2.42683049039195e-35	3.34357875561326e-34
FZD7	0.946671859703195	5.83706331857209	2.43354541354549e-35	3.35057854419718e-34
UBE2S	0.912395569388788	4.67446803596894	2.4355651065718e-35	3.35110874159923e-34
TSPAN15	-0.889495938717826	6.93950542275461	2.45766184893071e-35	3.37924383399922e-34
LAMC2	1.40593647783117	6.35587692989442	2.62182582423079e-35	3.60255035003722e-34
NUS1	0.532655915317618	6.17121858255177	2.84179253210465e-35	3.90218276628784e-34
TRIM23	-0.610923624978191	4.1998092406957	2.87167179972144e-35	3.94057185850665e-34
FXYD5	0.899824856194872	6.78290747204156	2.91298325186991e-35	3.99458659843377e-34
C9orf64	-0.63263585239168	4.72257657467712	3.10449288544518e-35	4.25435886661174e-34
ALAD	-0.556565345652851	6.10160060178373	3.17892735283843e-35	4.35345288313565e-34
KIF19	1.75710902582177	0.133962507826788	3.20412906286695e-35	4.38503671013588e-34
LAD1	1.28508269507416	6.18951428095807	3.37335283571923e-35	4.61354946531554e-34
NUMA1	-0.621743062185934	9.10620433730758	3.52997485782008e-35	4.82453430401129e-34
REEP5	-0.656528003181538	8.28064965207752	3.67883418566261e-35	5.0246355523164e-34
FAM47E	-1.23063637612798	2.58753437119299	3.70935251870492e-35	5.06294513887947e-34
LOC152217	0.608060882649363	3.98127191182036	3.96566979060106e-35	5.40919470240268e-34
SHC3	1.34897208773053	-0.562747885724366	3.99168736784213e-35	5.44106268139172e-34
DDX11	0.718287148330445	4.69576119071162	4.07712680008759e-35	5.55383232748144e-34
TTC23L	-1.32402324401749	-0.0448918485315211	4.19959500008081e-35	5.71685903696259e-34
SYTL2	-1.32711303891286	6.81146410834575	4.68772276547368e-35	6.37710712773563e-34
PRPF3	0.552915345046173	6.0386749730742	5.54920837545016e-35	7.54405311041802e-34
ME2	0.651479894710549	5.39424991092217	5.88999922371697e-35	8.00204599638314e-34
TFCP2L1	1.50673073165797	5.53063114308571	6.02898314832021e-35	8.18544261746441e-34
SLC4A11	1.41802323185	3.27643948224537	6.29471463723774e-35	8.54056550483196e-34
CDC45	1.05022055899971	3.4956540264041	6.30532706882773e-35	8.54930623267442e-34
FOXN2	0.657471663558563	4.13198131457456	6.31011128486018e-35	8.55013823205013e-34
ACSM3	1.24203705460214	1.56324131918477	6.43076568124247e-35	8.70786837722271e-34
CALU	0.620266306165238	8.20917509396042	6.55435301943158e-35	8.86935915850606e-34
AHNAK	-0.81774371603463	10.8348144393381	7.00439349848369e-35	9.4721023161223e-34
CCNH	-0.474851114436778	4.79936072583891	7.24465805453203e-35	9.79055601687285e-34
TMEM25	-0.939747953502661	5.80064794029182	7.38120854220496e-35	9.96852149695282e-34
PDX1	3.63757618608923	-2.80768751511655	8.0133865665681e-35	1.08151703753267e-33
MED8	0.414979123275128	5.30537660199975	8.19829773378988e-35	1.10574540684491e-33
FGF9	1.92477728375042	-0.58919702597047	8.21336256072605e-35	1.10704895369786e-33
CPEB3	-0.68268195273271	3.15815214384945	8.49911369862147e-35	1.14481162901077e-33
FUT4	0.70047806031367	3.13286501696962	8.52686905661931e-35	1.14779607701742e-33
GALNT7	-1.12175988645671	7.19460290783461	8.8169348466534e-35	1.1860628693651e-33
NKX6-2	2.92730743772783	-4.62017845107116	8.87085580492136e-35	1.19253386791274e-33
TMIE	1.25941989687283	-1.60223699436652	8.91771392632947e-35	1.19804753082359e-33
KRT4	3.31112627335358	2.96025630293191	9.06201304346757e-35	1.21627638850713e-33
WDR87	1.8900491823963	-2.04189758807947	9.06526667791277e-35	1.21627638850713e-33
FMO6P	2.76207840291379	-1.52713571810128	9.71052902559511e-35	1.30199840126701e-33
NEK10	-2.42496307880368	3.53272206846568	9.80013547665842e-35	1.31315410069918e-33
CDKN2C	0.751079713890205	4.28662546307454	1.04890162514989e-34	1.40454162097961e-33
SPEF1	-1.70835563882527	1.44693679127194	1.06174139494808e-34	1.42080681056336e-33
ProSAPiP1	1.14043714607952	4.06494304243845	1.12355426197741e-34	1.50254311316366e-33
TPD52L3	2.61032619433132	-4.57270963150305	1.17054595762009e-34	1.56436523319228e-33
FAM100B	0.671520120412117	5.23390698857057	1.22530492371979e-34	1.63648053688465e-33
RBMS1	0.633884519216939	5.89224430299435	1.22693333651371e-34	1.63758856327263e-33
PHOX2B	3.38770390967805	-4.38360189202874	1.23796902441665e-34	1.65124287375184e-33
FNDC7	2.17777492668744	-3.90664154211527	1.27206656037767e-34	1.69562006204828e-33
ACHE	1.48387639403819	1.00030376952951	1.28474161348081e-34	1.71140271721703e-33
FBXL17	-0.634405842530072	5.04594476661088	1.28942189195136e-34	1.71652196148668e-33
APBA1	1.02240030848291	3.07166572697198	1.32188664341243e-34	1.75859818796874e-33
FPR2	1.58210358076657	-1.06637261269996	1.33848845687014e-34	1.77952995164039e-33
ASB8	-0.419868696450925	5.35218099007342	1.40099716566138e-34	1.86142857376695e-33
NUDT16	-0.514684167893279	5.1234125136742	1.42980317677258e-34	1.89847117402944e-33
KCNJ9	1.56707088922736	-3.61786385021562	1.5328325734431e-34	2.03395473062505e-33
CPA3	-1.80255872921046	4.31136425835125	1.54780504703125e-34	2.05249361378963e-33
DGAT2	1.25376964373493	5.46376730474071	1.5864880464101e-34	2.10242995730145e-33
CDCA5	0.963293934638683	5.01015674845202	1.64257953600377e-34	2.17535678731353e-33
ATAD3A	0.742712279322703	5.02477828078541	1.664534077296e-34	2.2030092394219e-33
C1orf163	0.562522153861363	3.75005727386995	1.79206955696343e-34	2.37027212821337e-33
CT62	-1.94334878065756	1.49510236554023	1.7961528916207e-34	2.37414122702231e-33
CNGB1	2.36919372816749	-2.4424838466907	1.8909075173607e-34	2.49777674055488e-33
LEFTY1	1.79607692952983	0.0813027247105546	1.92328124155522e-34	2.53890461900345e-33
EPHA2	0.820722426792367	4.09340111873947	1.96214490766932e-34	2.58854136114084e-33
RPP40	0.694825457299669	3.11260536333555	1.97256226581607e-34	2.60061086890644e-33
PATZ1	-0.60009743316756	6.58980728203299	2.05031199768997e-34	2.70137829464281e-33
TPRN	-0.871582375554911	5.33289390929914	2.16060756985474e-34	2.84486935064818e-33
SNRPA	0.512962559340944	6.02933945459301	2.28289284474119e-34	3.00395290179968e-33
GART	0.497272811796496	6.46083453690389	2.41784319644439e-34	3.17948706672908e-33
C10orf26	-0.500198596400673	6.73733609661704	2.44085613884762e-34	3.20769177580225e-33
CSNK1A1	-0.454858917241751	8.53653899966621	2.48014129021236e-34	3.25723104360305e-33
TULP3	0.47609630308322	5.19283238656638	2.48394080476913e-34	3.26013255048476e-33
PIRT	3.08190513658338	-2.02318805031408	2.55283782238507e-34	3.34775525789367e-33
PWP2	0.533959106386331	5.45209721783419	2.55396772027984e-34	3.34775525789367e-33
HIF3A	1.79251342906703	0.201551617523802	2.55759568208933e-34	3.35036863121492e-33
CDH19	3.24427712789586	1.26602413103694	2.66354512575802e-34	3.48693094656227e-33
CPSF3	0.44660709331132	5.71224269425101	2.71942748244872e-34	3.5578163891309e-33
CEACAM19	1.27250077779668	2.03361596126723	2.8979350617392e-34	3.78893920285174e-33
ZBTB42	-0.820509394580245	5.25597913332142	2.90658117731009e-34	3.79782158802002e-33
JMJD4	0.623208500044094	5.38287938332245	2.93583551312615e-34	3.83360279328658e-33
MYBL2	1.25240901615576	6.02337266622837	3.29873013014042e-34	4.30472733278222e-33
ITPR1	-1.23230465783476	6.50542692509469	3.51536217881297e-34	4.58450636309444e-33
TMC4	-1.00181824765121	6.76943298411467	3.63575489305221e-34	4.73850038540772e-33
MPZL1	0.516312515302741	7.96288184349815	3.827467417277e-34	4.98519120213442e-33
GAPDH	0.727318693148667	11.5425077342763	3.92049634202849e-34	5.10311717510642e-33
PNRC1	0.558585922560409	6.37905642831947	3.92912485391257e-34	5.11110333947091e-33
MYO5C	-0.833397512846672	6.28470655710921	3.99085884451954e-34	5.1881164978754e-33
HILS1	2.35725087246733	-1.6571714768887	4.03507824965781e-34	5.24227751560423e-33
HSPB3	3.46963896788135	-2.9200167277833	4.14443658177616e-34	5.38094327821362e-33
LIPJ	2.17916438419961	-3.75009969208374	4.58991708435036e-34	5.95556266748524e-33
MCCC2	-0.984069358232835	7.98267190802964	4.83208037508477e-34	6.26581149712922e-33
IQGAP3	0.965053447911715	5.36830566400537	4.87562063134779e-34	6.3182742454653e-33
TMSB10	0.808525317232091	10.0032497677414	5.11997911930416e-34	6.63074490997186e-33
SYNJ2BP	-0.607349804392187	5.95179666839382	5.18887914166692e-34	6.71573303556273e-33
BTD	-0.671931767049038	4.81382338307142	5.26738205825534e-34	6.81303467358314e-33
CCDC99	0.565931369131526	3.96869284484022	5.34150016631585e-34	6.90454570678696e-33
ANKRD42	-0.736270591608217	4.18754939246582	5.36161547808373e-34	6.92618014594798e-33
ENTPD5	-1.2927308458616	4.40342145671605	6.53086086264847e-34	8.4313084726169e-33
SEMG2	4.06366597076115	-2.81967932974278	7.20919611017903e-34	9.3011786944481e-33
ACR	1.33111162165234	-1.98289050214597	7.34172380197748e-34	9.4662062681975e-33
PGLYRP4	2.72483073114775	-1.45273734161859	7.39229605907174e-34	9.52542184205089e-33
HAAO	1.25252532710738	2.44156910018731	7.68751007558617e-34	9.89960075751206e-33
ZNF536	2.33943357549991	-2.73802638748411	7.92461573587365e-34	1.01985277590173e-32
RAPSN	2.15297541279366	-1.76352508591559	8.44488815181687e-34	1.08612705144541e-32
MEIS3P1	-0.762780145867369	4.60297489834798	8.62346303038914e-34	1.10839884379942e-32
AK2	0.464617054920967	7.02628577709628	9.00946061010771e-34	1.15728666646503e-32
MLXIP	0.646027157992322	5.52714612990849	9.06342008570978e-34	1.16348888651933e-32
NAE1	0.511023448968681	5.45198343679088	9.12854865856795e-34	1.17111624561515e-32
GALNT10	-0.913569532512477	6.73029097171511	9.27555326014253e-34	1.18923150335323e-32
AURKAPS1	0.840987358891282	-0.457583160041976	1.00894378625838e-33	1.29277228513019e-32
RP1L1	1.19243135449813	-1.82003879230693	1.03349267074275e-33	1.32339995271062e-32
THOC5	0.532272562621415	4.82157138098136	1.06214888852929e-33	1.35924559074526e-32
FOXP4	0.683726342727064	6.96563487747805	1.06325776077187e-33	1.3598158049647e-32
NMU	2.2928585827568	0.522494585082443	1.12389077355117e-33	1.43646413644467e-32
TTC39A	-1.14608864337304	7.11456111266003	1.23914401281823e-33	1.58278451132626e-32
REXO2	0.560359708363144	5.22057779901356	1.24978966886226e-33	1.59538841851465e-32
RAI2	-1.41691597184637	4.82592337395758	1.25615376996372e-33	1.60251452632397e-32
CSNK2A2	0.475761250796289	4.57116854704282	1.2834607375895e-33	1.63633262321657e-32
FYCO1	-0.638646792125396	6.25308910650693	1.28480246899361e-33	1.63702519682026e-32
DCLRE1B	0.525464673428003	4.01526703176301	1.33879694408068e-33	1.70476249382597e-32
GRIN2A	1.56585984478019	1.05461334858274	1.37608178186577e-33	1.75115162073433e-32
ANGPT1	1.18711038110015	2.27351559426803	1.41567649800966e-33	1.80042083658164e-32
ANXA8L1	3.18571306976603	-4.04691462884454	1.47098489000526e-33	1.86960082021065e-32
APH1B	-0.841416058662282	4.86986164848952	1.48493236599756e-33	1.88615851519926e-32
CORO6	-2.48118847052298	2.97533022086142	1.53037336385279e-33	1.94267395246724e-32
TMEFF2	2.79978533844078	-4.079312053921	1.55046389463433e-33	1.96695917722144e-32
BEND4	1.91428083742111	-1.75189592244196	1.622635866106e-33	2.05724538596408e-32
TCEAL4	-1.00476698604055	7.58824707735027	1.65335260488416e-33	2.09489380424784e-32
WDR12	0.488415216375739	4.70353782471927	1.65543202208418e-33	2.09623297620431e-32
MS4A7	-1.44875837632471	5.97018910094187	1.74034070876843e-33	2.20239042410257e-32
XPNPEP1	0.421082827541046	5.68723322783016	1.82133581879833e-33	2.30346734245433e-32
MRPL15	0.665352568714298	5.90550239262167	1.88380698643035e-33	2.3810065985702e-32
ZFP42	3.43297810622888	0.388057143515185	1.89619896713438e-33	2.3951925462244e-32
HSPC159	0.664820217772048	4.6357077844367	1.91327707340281e-33	2.4152766799157e-32
MUC16	2.22392001880146	4.83505521842609	1.996474914554e-33	2.51875275220132e-32
CASD1	-1.10189232110702	6.01655562884831	2.02745534616783e-33	2.55626457883067e-32
B3GNT3	1.71679279491043	2.8368206649433	2.10170920492048e-33	2.64825693977104e-32
LEO1	-0.641994398493928	5.57615758089079	2.16379569506413e-33	2.72481422263574e-32
DMKN	1.50972070412681	4.83952595108898	2.18343212028878e-33	2.74785401461266e-32
ABCC10	0.464616411463603	4.53669885003679	2.21588351457623e-33	2.78698330873174e-32
MRPS9	0.468500639269479	4.83452836327462	2.52738499929266e-33	3.1768191214285e-32
MYOC	-5.06638386183563	1.50295678023852	2.56040857909577e-33	3.21635638970848e-32
RIN3	0.646937795785645	4.45333215584104	2.58664522582682e-33	3.24732478718161e-32
YARS	0.514634493093671	6.74162544608076	2.70953197304243e-33	3.39951744059626e-32
PI3	2.86683936961739	3.76336975275808	2.94203326164315e-33	3.68896782244319e-32
WDR19	-0.672322601963933	4.71104114455864	3.0079294605021e-33	3.76928862284557e-32
ERBB4	-1.98313817628935	5.78153172968404	3.01194522244645e-33	3.7720152110797e-32
DUOX2	1.46248611446902	-0.228591656662543	3.12951508293503e-33	3.91686133792742e-32
POMC	1.5660970533275	-0.16842586280198	3.27671413159227e-33	4.09859160535528e-32
SYCP2L	1.85057295243161	-0.937690456466927	3.36711250117003e-33	4.20909593820041e-32
APPL2	-0.547781362892096	5.74815858334411	3.48673293908581e-33	4.3559726986105e-32
GDA	2.57287397200095	-1.90269611625906	3.55019411720534e-33	4.4308468623807e-32
FAM120AOS	-0.562529758483605	6.31387722968785	3.55098843709648e-33	4.4308468623807e-32
SALL2	-1.05746591742531	4.81480094968977	3.55461823073438e-33	4.43267812337503e-32
INCENP	0.652867638560111	4.6315712092566	3.74633297532963e-33	4.66891017186826e-32
LOC400759	1.46753609193642	0.621387019512589	3.83778238589181e-33	4.7799742826955e-32
RAB17	-0.952580181248534	4.68786378539193	3.88060715924099e-33	4.83037810392225e-32
TCP10	2.84897282479702	-4.55589878642285	3.92525838611615e-33	4.88299285034996e-32
NRBF2	0.452770813229188	4.59553006486224	3.93373931269714e-33	4.89057547905422e-32
DYNLRB2	-1.54035156088758	0.61904556656149	3.94276776280303e-33	4.89882920637727e-32
HEXIM1	-0.660483772634374	6.31325142568287	4.03337508304486e-33	5.00837205193838e-32
EFNA5	1.31421712302538	4.66975191896269	4.15498106670631e-33	5.15625101988778e-32
KLK10	2.24418526447641	4.05846776895668	4.16510889923533e-33	5.16569253135049e-32
NUDT4	-0.687295310418242	5.81157759813033	4.45621917713779e-33	5.52339476121535e-32
ALG3	0.575807972105257	5.85036032674542	4.69002040817893e-33	5.80967422284449e-32
ABCF1	0.408805084997874	6.63269689470007	5.26138637461734e-33	6.51350737113709e-32
BCL2L14	1.70935367652056	1.33463049959983	5.28787473568678e-33	6.542348820538e-32
PJA2	-0.585176328988251	7.32012653630662	5.64246048637777e-33	6.97684453746868e-32
PATL1	0.508374554695718	6.09172338094265	5.67523721402411e-33	7.01314274410538e-32
SMC6	0.484164118530072	5.54607633283999	5.6843672635333e-33	7.02019357046363e-32
MS4A14	-1.69118645770233	2.91448661685407	5.87830986623726e-33	7.2553419968531e-32
KLHDC8A	1.19816201922378	0.405598960105711	5.90880604815215e-33	7.28859403087649e-32
JPH2	1.31944776269253	2.51371535667403	6.04260858568041e-33	7.44915926729009e-32
SPEF2	-0.958932748379363	3.80523789676813	6.32753901451357e-33	7.79572580147492e-32
PDK3	0.737297874895404	4.42136990922746	6.36611962111891e-33	7.83854764880233e-32
KRT14	2.18509721718011	7.73106617959945	6.38264763009878e-33	7.85418121636585e-32
ZMYND10	-1.62665496353773	3.89786192163269	6.38971301985534e-33	7.85815876545017e-32
FAM150B	2.39175331917187	-0.0149757520618982	6.39890853455762e-33	7.8647496323121e-32
TUBA4A	1.03255488872617	5.62878218461299	6.52266184060519e-33	8.01204855567687e-32
FBXO38	-0.493128966231745	5.51008132265194	6.67658241231066e-33	8.19620455298089e-32
MAP3K1	-0.892263792445106	6.74210239908246	6.86127212296145e-33	8.41788987389783e-32
DNAH5	-1.60411422778644	4.3095695517583	7.01764622555101e-33	8.60459122428357e-32
ARID3C	1.70095507059197	-3.53152935982073	7.09861772873959e-33	8.69867077447043e-32
C14orf182	1.19650314770049	-0.623165340580463	7.4689981555279e-33	9.14706876860678e-32
MGC27382	2.44697412307061	-4.42961786411586	7.49015091304822e-33	9.16749754438219e-32
ZC3H18	0.485908726373772	5.34429360650914	7.634182975047e-33	9.33820913910731e-32
C6orf211	-1.38000498691832	7.18181781694224	7.7292511551701e-33	9.44885974550639e-32
CCNJ	0.646148887086012	3.63018347248643	7.75372910079448e-33	9.47313470175134e-32
ZNF703	-1.50606205087748	5.70111740725628	7.86207580338348e-33	9.59978654229688e-32
TTYH3	0.690347772063781	6.87498285724733	8.05845266284329e-33	9.83371059767562e-32
TBC1D7	0.625060411321547	4.29291284766136	8.27024970911271e-33	1.00861623608875e-31
PTTG3P	1.20195090536803	-2.4978005115627	8.75102381405951e-33	1.06661557200972e-31
FATE1	2.01603281297514	-1.56107219299464	8.7709665520121e-33	1.06841108308259e-31
SPATA20	-0.928140293730161	6.09022478743488	8.81236402473373e-33	1.07281635909184e-31
COQ3	0.620068700127967	3.02512880042647	9.18480010180183e-33	1.11749309725246e-31
CDK16	0.49641452422731	7.05379360642423	9.60207148327232e-33	1.16756860900691e-31
ZNF396	-0.914146167410604	2.24625536752077	9.71421025812482e-33	1.18050399823247e-31
SPRY3	0.659166390415684	1.69046684089418	9.83576165906383e-33	1.19456723798855e-31
CACNA1B	2.02532454869481	0.046155895557412	1.01391985841663e-32	1.23069100162223e-31
KCNJ16	2.44647369768169	0.767907740788785	1.06863543520162e-32	1.29633698562534e-31
ADRA2B	1.13388800582616	0.259432620641978	1.11722479684677e-32	1.35447815258165e-31
CORO1C	0.520681183169431	6.85369847425065	1.14039483813803e-32	1.38175145252173e-31
PHOSPHO2	-0.802790150772621	2.4470992499954	1.16067557642845e-32	1.40549379754044e-31
GLI3	-1.04168347109922	6.22164578205232	1.16358695134282e-32	1.40818749052416e-31
MICAL3	0.6522543261773	5.4147020066026	1.16718587164785e-32	1.41170959024499e-31
SLC6A5	3.09669357366208	-4.52256830120294	1.17787676214101e-32	1.42380020640641e-31
NDFIP1	-0.478360178562	7.49938315592374	1.19209966222003e-32	1.44014349883163e-31
GAMT	-1.26229546343848	4.95689950894547	1.19481591127235e-32	1.44257485259096e-31
MSH6	0.519870197619758	6.68405319422273	1.21334973632872e-32	1.46408963769718e-31
LZTFL1	-0.639062757039588	5.22125482206915	1.24536225705362e-32	1.50183362540331e-31
LOC728643	0.621942750858568	1.77203161116229	1.24774698572169e-32	1.50382486503706e-31
CACNA2D2	-1.68096274034896	4.47905545661144	1.26142377990836e-32	1.51941532972393e-31
MRPL47	0.535223064503511	5.40256188550949	1.29373367997865e-32	1.55741833078346e-31
SPDEF	-1.44643698177304	7.58113414743555	1.31458079412004e-32	1.58158573123562e-31
BRIX1	0.51351636006979	5.46528199497551	1.32129015424977e-32	1.58872548107183e-31
KIF1A	2.42056628746902	4.30836687601795	1.33586349898134e-32	1.60530701011819e-31
FAM151B	-0.762545689045745	0.640582070963871	1.39963640227179e-32	1.68095757955325e-31
CCDC74B	-1.67077224947413	3.40081554290744	1.46057775061543e-32	1.75312087033765e-31
ITIH2	-3.65677988327177	0.329418588552703	1.48108734187217e-32	1.77669816241787e-31
DCAF5	-0.416860320951603	6.33250041918358	1.49224695858478e-32	1.78903829812553e-31
GMNN	0.716102415637603	4.22090529947895	1.51936109540942e-32	1.82048052700108e-31
MCTP2	1.27022283873711	2.58351168617885	1.78531934176824e-32	2.13789905523311e-31
STAM2	-0.492403170631177	5.69058157300755	1.79196991311818e-32	2.14461034377325e-31
BUD13	0.390635320257882	4.39065724954843	1.80837239705084e-32	2.16297797619249e-31
RRAS2	0.819918877251111	3.96052099226049	1.84053442526334e-32	2.20016304678273e-31
ZNF280A	2.730902262016	-2.90463807100621	1.85567927419302e-32	2.21697440560787e-31
HNRNPH2	-0.442168904591329	7.30601374996286	1.87006914222234e-32	2.23286473411183e-31
SNX22	0.890419364314619	3.81338386412164	1.93735436183774e-32	2.31185691338973e-31
GMPR2	-0.454190716654514	6.101450471274	1.94099325139781e-32	2.3148518119201e-31
HMGN4	0.462368598827845	6.41049386080604	2.00260974936843e-32	2.38694781812804e-31
NDUFA4L2	1.15479288482733	4.22213148033892	2.02611812240477e-32	2.41356465005347e-31
LRRC48	-1.43478518676942	2.40760528984327	2.05749138498643e-32	2.44951398859505e-31
SEPSECS	-0.616197590748829	4.16624874221718	2.15397018894276e-32	2.56288699033752e-31
HRK	2.16816709607165	-2.73367619016193	2.37225825982281e-32	2.82097834017561e-31
FADS6	2.74145321796896	-1.66433273999454	2.55953757013357e-32	3.04191766523527e-31
DLL3	2.1350816254184	-0.460026953815807	2.65111685615233e-32	3.14893086141245e-31
NR1I3	0.757113572399404	-0.687823426150891	2.65316065090507e-32	3.14953367134944e-31
ACER2	-1.17948784555916	2.82262552967644	2.692417742454e-32	3.19428565613712e-31
KIFC3	0.799926146728545	4.12910229987275	2.79761363263703e-32	3.31717045012677e-31
ZNF232	0.58205247538197	3.33708219127552	2.8284844983479e-32	3.35183587864915e-31
DNAJC12	-1.79824631010867	5.68063209774829	2.92766773144942e-32	3.46736661828103e-31
PCBP3	1.42842217172344	0.830077009357527	3.0822840482193e-32	3.64837790257182e-31
SPSB4	1.42988954641205	0.248622024094361	3.08581188240724e-32	3.65044601276577e-31
MORN1	-1.04515963747426	2.20709578785847	3.09627993363675e-32	3.66071712338449e-31
PSIP1	0.69488130374341	6.08053637342893	3.12794928315335e-32	3.6960281414367e-31
MYB	-1.21313127489009	6.64450405223134	3.18871800083637e-32	3.76566288796927e-31
ACTL6A	0.509954424730743	6.24852063715054	3.25393234529667e-32	3.84046442204531e-31
IVNS1ABP	0.509023195640166	7.08252850893996	3.34959122789731e-32	3.95109147083561e-31
CBX2	1.3212481279904	4.78786866568156	3.47959975019822e-32	4.10208593897721e-31
C2orf27A	-1.29317585778403	1.64206731502265	3.52822128638847e-32	4.15701520645115e-31
GPR87	1.7552021968858	1.3498143181021	3.5435906792838e-32	4.17272558966096e-31
GBX2	1.76395393405578	-2.6452447850179	3.55637093824713e-32	4.18537087284755e-31
DSCC1	0.894803894311282	3.64798033050392	3.6323461149075e-32	4.27233090658168e-31
MAGEB10	3.69979494232759	-4.21395130058153	3.76492647443021e-32	4.42573151675996e-31
AIM2	1.47040715840994	1.1974805426326	3.94195799429132e-32	4.63117941782043e-31
GSTM3	-1.5434811148692	7.180989401624	4.00397150734304e-32	4.70134134433217e-31
GIPR	-1.59150658315635	-0.0415855512171844	4.16295560024442e-32	4.88521767376135e-31
KLF11	0.545320463124347	4.94812198914114	4.33312310551815e-32	5.08199981614575e-31
RNF103	-0.51893173968224	6.48599024552473	4.34352697482305e-32	5.09128910868195e-31
TACC3	0.736676086016649	5.60970266790307	4.45560490535005e-32	5.21967749511894e-31
MIR17HG	0.955771965502218	0.466778476509746	4.49222784433195e-32	5.25957527336661e-31
IFNA10	2.50169867040742	-4.61391166539953	4.62657807390855e-32	5.40969444375915e-31
ADAD2	1.77881557464659	-2.74958683068777	4.62671230222749e-32	5.40969444375915e-31
NCAPG	0.892124699062059	4.76615276770275	4.62836156985199e-32	5.40969444375915e-31
CSAD	-1.05191747576391	4.72128545750921	4.63475894475401e-32	5.41408507842746e-31
MOGS	0.435526882305872	6.25329402249272	4.83191141710528e-32	5.64117402973095e-31
FAM72A	1.08468808156239	1.1978077319076	4.90911822722557e-32	5.72804967423742e-31
LOC642846	0.790239076386991	2.90855881804725	5.03595424116649e-32	5.87270181445701e-31
RAB12	0.543499201882872	5.45866556048504	5.20984315149413e-32	6.0720292466618e-31
SLC10A3	0.508581832720894	5.11373989668789	5.27289486339791e-32	6.1420237269614e-31
PLEKHF2	-0.887870516625318	6.79062677484259	5.40410343220286e-32	6.29128475091373e-31
PREX1	-1.22256628226985	7.94199007603791	5.85282673257453e-32	6.80980708538652e-31
C14orf43	-0.570851245379467	6.08277431976201	5.96737337781961e-32	6.93914473163243e-31
CSF2	2.07546499227298	-3.6501857467022	6.02946522338472e-32	7.00737338688267e-31
MRPL37	0.517915051947442	6.46954527844669	6.04915604071044e-32	7.02627467368865e-31
NOVA1	-2.20889917444073	4.48992288673824	6.29119188352467e-32	7.30326867520607e-31
FUCA1	-0.642134162572851	6.02193559866095	6.51031264427922e-32	7.55336273459922e-31
SLC40A1	-1.64078119668407	8.6074637216506	6.55543734845922e-32	7.60141521950014e-31
CBFB	0.481902372568204	5.82998317104936	6.6956325162867e-32	7.75959085451631e-31
USP39	0.372516437248813	6.20563165012284	6.76176324054147e-32	7.8318027228441e-31
C1orf106	1.57067358890152	4.69746080909151	7.10523683804285e-32	8.22498364860059e-31
TMEM65	0.736588750124699	5.05758927336692	7.16130092648073e-32	8.28077904034513e-31
RSPH1	-1.35314425275302	3.07286374080843	7.16151467661671e-32	8.28077904034513e-31
C5orf15	-0.443819036573885	6.59051395044375	7.20246028538607e-32	8.32342944254227e-31
TCTN1	-0.641281784644862	5.30129220318983	7.34076825621912e-32	8.47848394483089e-31
C16orf71	-1.22634872640373	1.40212103951131	7.43221303409609e-32	8.57926798491013e-31
DDX39	0.659750706973802	6.00897085960107	7.9846466250362e-32	9.21177492739827e-31
GARS	0.539841049144993	7.13209755139741	8.12902736924018e-32	9.37307030915596e-31
PLCD4	-1.1151818260396	3.40056962902219	8.26317732264771e-32	9.52239450767851e-31
POLK	-0.563422597027182	4.63924676954691	8.38054076716592e-32	9.6522172060488e-31
RPRM	1.93534104044916	-0.918783892367505	8.53434155541293e-32	9.82383695831109e-31
CTU2	0.66692883511142	3.47525503549095	8.59226062537513e-32	9.88495707524217e-31
NUF2	0.998603014062769	4.30803223769069	8.62196722398952e-32	9.91356982944527e-31
ZNF124	0.702787603013143	2.43744549680747	9.08016670535758e-32	1.04345570418462e-30
COPS7B	0.383258320651899	5.18683622020993	9.28745919240053e-32	1.06667899665772e-30
C10orf108	1.44142304972584	-1.7950336830809	9.39481110781745e-32	1.07840438141862e-30
CD14	0.911180334616837	6.20640502333206	9.4617954010845e-32	1.08548554850382e-30
LOC285796	1.9386987693045	-3.86640303077106	9.48622181263304e-32	1.08767915761068e-30
RCCD1	0.652784270349104	3.52375905667847	9.71860720067679e-32	1.11370132040847e-30
QPCT	1.11514186558015	4.09557336277389	1.00426845108089e-31	1.1501959505927e-30
OXGR1	1.9235507232231	0.504752964579248	1.0789143335263e-31	1.23499847859423e-30
KIAA1467	-1.57496373961482	7.00659338901201	1.0804669587041e-31	1.23608555359335e-30
TXNL4B	0.508639258033755	3.48996988132168	1.10632332827387e-31	1.2649600977659e-30
ACE2	2.493851128177	2.28800515455769	1.13832358807195e-31	1.30082340463004e-30
RYR2	1.66284940393183	1.30708959761068	1.14318060020827e-31	1.30564598801503e-30
KIAA1841	0.568808550909138	3.95175553227609	1.17406075240601e-31	1.34016812277703e-30
TLR2	0.821179402004919	4.42583536539889	1.26419880220585e-31	1.44225596238298e-30
C1orf64	-2.63655222806505	4.85272270183055	1.29219651625959e-31	1.47301362423569e-30
DNMBP	-0.921147811049345	5.26634777208192	1.29259621969661e-31	1.47301362423569e-30
CGRRF1	-0.495163268766616	3.45961617147096	1.29539645596812e-31	1.47538459687791e-30
RPP25	0.908122504275783	4.09700633111945	1.31191293630824e-31	1.49336630245726e-30
GREB1	-1.67388995265773	6.93892621609099	1.35918965927899e-31	1.54632337429959e-30
PRSS55	2.15195362476503	-4.37910672746989	1.37541789220887e-31	1.56391803705902e-30
PRPF38A	0.370600880659961	5.64710802445156	1.41405774862309e-31	1.60696218982938e-30
FAM174B	-0.87257629980332	6.27782339806393	1.42151298054235e-31	1.61453948000547e-30
C2orf89	1.28745788949096	0.71450291749926	1.43770513069263e-31	1.63202618407141e-30
MEGF9	-0.91940768025895	6.66971445813267	1.46513593483463e-31	1.66224415052821e-30
DLGAP5	0.942534348106017	4.34479470349786	1.50893660530611e-31	1.7109905611383e-30
HOXD11	1.50807854022021	-1.91199003098449	1.51943258136361e-31	1.72193959925568e-30
MCM2	0.742025008459735	6.23309413237674	1.5270816442447e-31	1.72965197727407e-30
MYH1	-4.47302778936686	0.251376773660235	1.58007673903237e-31	1.78868874803438e-30
RCC1	0.654703761005149	5.74445594031185	1.62231258265721e-31	1.83548732102955e-30
TOMM40	0.605717406065467	5.98618291570036	1.68220356005169e-31	1.90219830030996e-30
AWAT2	2.34757202145995	-2.48908923419055	1.77953790378257e-31	2.01115251187687e-30
GALNS	0.631937829806158	4.68012032830896	1.87003988329444e-31	2.11180112874861e-30
TMEM194B	0.564570667087748	2.58900174457185	1.87065550451562e-31	2.11180112874861e-30
HECA	0.451274817195662	5.89038806127342	1.89283880491451e-31	2.13566804290327e-30
TCP1	0.52905769535211	7.81557854965178	1.9374131911186e-31	2.18475840655238e-30
POLD1	0.64673767687146	4.75006851644232	1.99847800542182e-31	2.25238029627008e-30
BLM	0.889117197536548	3.54057213088269	2.02029855725863e-31	2.27572201771204e-30
GINS4	0.990834397316714	3.91879444636975	2.02242633899309e-31	2.27686778559568e-30
EIF5AL1	0.476158445616152	6.21271619892551	2.03503481844766e-31	2.28980509401732e-30
S100A6	1.02126299253816	8.75095949898262	2.08906664678911e-31	2.34931186647413e-30
FRS2	-0.983828831835544	6.44638841841865	2.11188413096451e-31	2.37366976803198e-30
CASZ1	-0.688812211286903	5.91438680336509	2.12089715872368e-31	2.38249384389009e-30
FBXO17	1.01622236211271	3.18290232216635	2.13784430342031e-31	2.40021610429462e-30
MURC	1.04074244407389	-0.693055365111467	2.15206402655217e-31	2.41485848978358e-30
R3HDM1	0.461491857309669	5.42807701459059	2.27426023715733e-31	2.55058036772224e-30
CCDC24	-0.861391511179149	3.96469505656148	2.29749346644493e-31	2.57522764109281e-30
CCDC14	0.61651743568017	5.50026022593859	2.34085766767827e-31	2.62240016639739e-30
DTNB	0.624304235745005	4.85369776748604	2.34705955840038e-31	2.62791196104676e-30
PRPF18	0.401194006609032	4.60657206855859	2.3705246597585e-31	2.65273613808455e-30
RGAG1	-2.38659080563349	0.625441060689825	2.46962861012917e-31	2.76213072210901e-30
NUP160	0.520624648071686	6.12663152589716	2.57379840581258e-31	2.87706876322594e-30
CCDC144C	1.62156396433955	-2.43980456499209	2.6726704604306e-31	2.98596278524729e-30
TAF9B	-0.554894581435373	5.59769020671869	2.7369972163855e-31	3.05616448437468e-30
TES	0.650670473363772	6.31472795364006	2.7403570636566e-31	3.05825041709439e-30
GOLGA6L6	3.40212138007589	-3.85034444927122	2.77527691391166e-31	3.09553601806871e-30
DCAF4	0.552579249351221	4.30858192310825	3.18394268716042e-31	3.54942952851962e-30
TRIM29	1.63019604217996	5.9519932488442	3.19467581361534e-31	3.55945917689827e-30
PTDSS1	0.621290616770538	6.83443534150587	3.25902040395852e-31	3.6291785606493e-30
FAM110B	-1.11496034082576	4.86747153061912	3.3692981413874e-31	3.74994469036825e-30
ABCA13	2.43752240969285	1.21863393319346	3.41279817311744e-31	3.79629817401414e-30
DAZAP1	0.406408508893874	6.4218400959965	3.60835173543541e-31	4.01164961649465e-30
ATP6AP1L	-0.830409135670358	1.6686119812107	3.62903156350045e-31	4.03245398825597e-30
FAM102A	-0.612730767815917	7.72468807170174	3.75038651031462e-31	4.16504192025785e-30
SRF	0.505293581940342	6.1728563720314	3.75529273112189e-31	4.16823260859393e-30
PCSK4	-1.35067257272549	2.10244153760526	3.88585243376271e-31	4.31081497535549e-30
PITRM1	0.488276766790099	6.65853098833423	3.94184839047992e-31	4.37056970542071e-30
PLSCR5	2.56987508508462	-4.42427791881905	3.97804702105687e-31	4.40832118803713e-30
SH3BGRL	-1.07897783837631	8.5147817510718	4.08427304936919e-31	4.52359166856389e-30
FBXL7	-1.09643666168973	5.23169482246129	4.16021772631413e-31	4.60521725740637e-30
VSX2	2.11674039610112	-3.06280163788513	4.19635331999964e-31	4.64271124734552e-30
ADSL	0.439543076158678	5.49705542983222	4.36002930971418e-31	4.82119530088729e-30
PFN2	0.820540653785041	6.94272640601543	4.41422850045969e-31	4.8784958753598e-30
ACRV1	1.3396306699179	-2.90483623864421	4.45479586104885e-31	4.92067726009496e-30
FRMD4A	0.596496753388442	5.33605540242814	4.60362046941036e-31	5.08232758445782e-30
C21orf129	1.96229110045305	-3.29257657754689	4.68520126918375e-31	5.16960770826352e-30
KIAA1407	-0.765995516112072	3.74770574927869	4.69707577258987e-31	5.17992202333862e-30
GTF3C2	0.356325874877819	6.39926578403844	4.75463401860536e-31	5.24057806534562e-30
FGFBP1	2.78480446980838	1.49118435359712	4.76108696412449e-31	5.24487070669082e-30
TAF1D	0.585916321985792	4.94139186975879	4.80033818526219e-31	5.28527030805908e-30
ABCG1	-0.828005743248899	5.87034763289438	4.89603010667858e-31	5.38773554573363e-30
CTAG1B	3.5126351940497	1.08752780620994	4.91579338366457e-31	5.40658155356799e-30
GTF3C5	0.472940130478714	5.94976562078049	5.10643311989422e-31	5.61324318450141e-30
RPL39L	0.860647708598379	4.03001851259884	5.37038550839689e-31	5.90022900898417e-30
LOC221710	0.525829593476647	4.40395908528559	5.54452838296852e-31	6.08829011136785e-30
MKL2	-0.769107251987755	7.01994084411545	5.54945260549242e-31	6.09043511055675e-30
STK38L	0.736323348609855	6.23734608066044	5.58484462081975e-31	6.12599783688741e-30
MAGED4	1.2759075032051	2.77395331165775	5.71472663320507e-31	6.26511287205011e-30
RELB	0.737329246642403	4.58256487911486	5.7500294384943e-31	6.30044647346722e-30
ZNF92	-1.04929622153723	5.4751734309759	5.81932515836472e-31	6.3729692880147e-30
SLC35C1	0.613164241846446	5.17211273924512	6.0391407447786e-31	6.61016681306493e-30
KRT18	-0.934894375763295	9.83808158453098	6.04327335094047e-31	6.61116045718413e-30
ADCY9	-0.817949876876035	5.82842930484709	6.18915271085323e-31	6.76713705201078e-30
CYP39A1	1.49316679347887	2.03058612153349	6.31513031267332e-31	6.90119864286331e-30
ATXN7L2	0.670109623109003	2.24556523141992	6.64042180863099e-31	7.252812333444e-30
BIN1	0.906672602230087	4.28347764595448	6.65242835234206e-31	7.26205716993421e-30
GSTA1	2.63011556035431	2.41633100109157	7.01596850668333e-31	7.65483610194332e-30
AKR7L	-1.38336118567888	1.40769662177316	7.29271173582243e-31	7.95254698383488e-30
ANXA9	-1.49443192795359	5.28278610809438	7.47504728208035e-31	8.14704648218656e-30
FLJ41941	2.5317777703371	-1.94791601277364	7.59765365221137e-31	8.27627510754438e-30
HLA-F	0.979866268591352	6.29475959680469	7.63198189949898e-31	8.30925443025112e-30
IFT88	-0.622635534278582	4.23013753366448	7.75666163014417e-31	8.44051592779117e-30
RPS27A	0.525540385717519	8.83456448698159	8.05078160466381e-31	8.75591902796885e-30
B4GALT2	0.534025954132421	6.00701490240068	8.07460275119555e-31	8.77717025462672e-30
MYBPC3	1.62331009451673	-3.36427857661108	8.0991852061318e-31	8.7992260684106e-30
PRSS33	3.53721378667277	0.978558837579625	8.72208000163567e-31	9.4709407899117e-30
WWP1	-1.02894154517637	7.84100131874251	8.7567768674288e-31	9.50358298354461e-30
MDGA2	2.6095255558003	-1.68414771626767	8.811793423464e-31	9.55823158594896e-30
DNMT3A	0.524984764015092	5.21038149370727	8.98170610410291e-31	9.73738534321596e-30
TRAF3IP1	-0.446267048962972	5.07693160506415	9.11290822815976e-31	9.87440441783844e-30
POLI	-0.649165550448746	5.07756733496132	9.11950490002572e-31	9.87633227445469e-30
ATP10B	1.90976869673588	-0.575597096607835	9.33260797746313e-31	1.01017843794072e-29
AGGF1	-0.433348056655769	5.6875566882877	9.38022971388894e-31	1.01479730535323e-29
IQCH	-0.908958385093231	1.81438971400478	1.03153872024361e-30	1.11537844428873e-29
KCTD9	0.576358660057437	5.05252601543821	1.04844729498212e-30	1.13306367920023e-29
ACOT9	0.641696174038344	4.56333379414857	1.05831782827153e-30	1.14312822957823e-29
POLR3D	0.49044639040571	4.27088036443138	1.06134427813226e-30	1.14579352532857e-29
LRRC46	-1.36534492568308	2.55673603082891	1.08931911703802e-30	1.17537532728402e-29
PADI1	2.1225175223238	-2.08843714156249	1.15281431776114e-30	1.24323231606634e-29
GATAD2A	0.379782252650904	6.56134906162922	1.15645592666521e-30	1.24650383557116e-29
KIF23	0.812946137080495	4.98780230690358	1.15849769589485e-30	1.24804841111615e-29
ITGA6	0.930561111937073	7.24692132689974	1.17580237855029e-30	1.26602544971951e-29
KTI12	0.397992354338301	3.2807039295692	1.23851161628145e-30	1.33284654306489e-29
NCAPG2	0.659321000928419	5.31262964248107	1.25987044065654e-30	1.35512087638508e-29
TRIM69	0.842474277856497	0.362329589898952	1.26735339098852e-30	1.36245473878634e-29
IGF1R	-1.46964525039342	8.39477569909315	1.32249478147996e-30	1.42098875865412e-29
LASS6	-0.938887331182981	7.32973588517611	1.34152402184268e-30	1.44068014519627e-29
U2AF1	0.47431238500311	6.35774506035261	1.42819194567466e-30	1.53295094650661e-29
PGPEP1	-0.692985170012254	5.15827182717966	1.48816680826562e-30	1.59648915417339e-29
CSF2RB	1.01189371521477	4.20552140107827	1.56402002186559e-30	1.67698611235703e-29
GOLGA1	-0.440996709214101	5.33033807268093	1.56487730721217e-30	1.67702821093344e-29
GMDS	0.729854869813136	4.66103854932701	1.56862327463811e-30	1.68016435492978e-29
ZBTB7A	-0.41053794365567	5.60085229943256	1.65647472514511e-30	1.77333620575456e-29
CHST15	-0.74942234613062	6.35504017527639	1.68009045283042e-30	1.79767924704992e-29
SNAI1	0.821848515044105	2.83093611531505	1.70593177496779e-30	1.82437701192564e-29
C10orf25	0.674909870315208	1.14234068446376	1.79155787312083e-30	1.9149493199609e-29
FBXO5	0.715376695100876	3.74956844103464	1.79527793300542e-30	1.91792563337906e-29
ETV5	0.834096575574618	4.50010464985656	1.85901560725831e-30	1.98498327939597e-29
USP30	-0.484238110846026	4.60650807877934	1.9133416043351e-30	2.04192692506371e-29
FAM83D	1.03874961798442	4.51192711403198	1.92044448790599e-30	2.04844081407704e-29
TRERF1	-0.919163952767082	5.04678127223399	1.9370718740615e-30	2.065101949565e-29
FBLIM1	0.71783394344819	6.11370522800316	1.9814462540624e-30	2.11131131260568e-29
KANK4	1.35689453467477	4.27018593143359	2.09728584543094e-30	2.23358218790543e-29
TMEM20	0.835304504835812	1.62706305101869	2.14673762822433e-30	2.28506064985602e-29
KITLG	-1.21498537831592	6.53399100621898	2.1980909115752e-30	2.33850865481075e-29
IFT140	-0.776876445196493	5.73498666043913	2.27597980512959e-30	2.42011732287146e-29
MFHAS1	0.775450056765148	3.64901988717572	2.44920007578698e-30	2.60295753000046e-29
PLEKHG4B	1.32308744099946	4.24315555350985	2.48449167174203e-30	2.63909656799914e-29
CHAC1	1.14403017028504	1.73876564221106	2.57300233444937e-30	2.73169968195477e-29
GAGE2E	4.66276509476985	-3.79607634777522	2.59246274859201e-30	2.75093575615345e-29
HECTD2	-0.821039304478323	4.34335238393113	2.60678249787922e-30	2.7646998442329e-29
FLJ45983	-1.96219540538278	4.13899327232606	2.6196392830749e-30	2.77689891118503e-29
PPPDE2	0.55747312994671	3.86298227650471	2.68115468170423e-30	2.84063835295185e-29
CASC1	-1.39184336714982	1.53157771805659	2.84854381381152e-30	3.01642545077221e-29
FABP5	1.30901623996217	2.91248334744587	2.85873362675716e-30	3.02565297274902e-29
LNP1	0.734161697277783	1.70263034593545	2.94393912174038e-30	3.11422579642928e-29
MUC4	2.04057223515575	1.59435053868341	2.96180945891761e-30	3.1315139616952e-29
TRMU	0.623156132112091	3.71199063687578	3.02418729033647e-30	3.19581771336021e-29
GABBR2	2.59274362769871	1.53475230974041	3.03169639133875e-30	3.20210240694672e-29
CHORDC1	0.600076697897135	4.95552459646331	3.16409914813203e-30	3.34022639731487e-29
GNRH1	0.857354972609174	0.532293529991346	3.25986125792816e-30	3.43954789751853e-29
KIAA1984	-1.30885690048385	-0.0717288023902643	3.37005593429961e-30	3.55398748503479e-29
CASC4	-0.510343651712693	7.26743713606941	3.38162346824326e-30	3.56435283920077e-29
C9orf123	0.511845738838632	5.19094592238988	3.39504881180824e-30	3.57666473231659e-29
PDE1C	1.45486126532302	0.453763385624537	3.43900752100243e-30	3.62111418531437e-29
FBXO32	0.916291903678522	5.92881583310858	3.55681669968828e-30	3.74323917660726e-29
C9orf11	1.80684294871857	-4.31350223299696	3.57681080675261e-30	3.76234983833942e-29
OSBPL3	0.803467806772369	4.40002611114424	3.62554423037246e-30	3.81165550086492e-29
FARP2	-0.554926396165211	4.11340682452914	3.68693978932394e-30	3.8742159211138e-29
ATAD3B	0.85012417233819	3.7774360260195	3.71764479491899e-30	3.9044793002374e-29
POU5F1B	1.32693818023904	0.209980036156987	3.77837667121765e-30	3.96623144580815e-29
S100G	-7.76879049488211	1.29120941908945	3.86638714505037e-30	4.05654057628852e-29
ACTN4	0.458714273897491	9.14062879636798	3.9667264501551e-30	4.15968588003221e-29
NDUFS5	0.619771984281408	6.97790400574116	3.97452781691541e-30	4.1657359291709e-29
CHCHD3	0.407760336472523	5.61933417286266	4.15348892923932e-30	4.35108209189245e-29
NXNL2	-2.03256328488652	0.760035492883961	4.24943250263175e-30	4.44931643189241e-29
FAM124A	0.938928508653331	0.712400889423605	4.45459533595543e-30	4.66174879951109e-29
PERP	0.853368014377282	8.33437990579991	5.12666816264914e-30	5.36233795930969e-29
ACVR1B	-0.534145954265983	6.08460363512645	5.14334803830998e-30	5.37472776654233e-29
LFNG	-1.16658634935273	5.99175182411013	5.14375683037708e-30	5.37472776654233e-29
SLC6A10P	1.62090748886228	0.0207058463614814	5.2139596332509e-30	5.44530751101766e-29
NEK11	-0.731112911006105	4.04630988729957	5.26729015125536e-30	5.49820343130784e-29
SPATA12	0.938705751518864	-1.45274381826378	5.28253865907161e-30	5.51131425188942e-29
ABAT	-1.44065701661846	6.28478109514034	5.3496352026786e-30	5.5784776851533e-29
KIF20A	0.903675387171746	5.09533342901514	5.39346135618677e-30	5.62131933213955e-29
MPHOSPH10	0.395249541271749	5.79385789932303	5.54327012229855e-30	5.77452138095745e-29
TUBB3	1.22407972296471	5.9416842700336	5.71903083627515e-30	5.95458868331523e-29
SYT8	2.00247903948175	2.39888224037813	5.73693736246368e-30	5.97020065319126e-29
STC2	-1.89931850565168	9.23855243252951	5.75628750648518e-30	5.98729833437102e-29
SFRS12	-0.43999105328412	6.23719597794863	5.84026360960299e-30	6.07156411057155e-29
IRX6	1.58712227940271	0.8324524751995	5.87620186343653e-30	6.10582941724847e-29
MLKL	0.666540751186458	3.4141619467443	5.97114543832393e-30	6.20134005223297e-29
TMED7	-0.555526361209764	7.12530192781863	6.13904700017312e-30	6.37248620509109e-29
GFI1B	1.76961028514005	-2.67384865675871	6.17548253974315e-30	6.40706313498351e-29
FUT5	1.95812664804267	-2.84424289759196	6.21449828701961e-30	6.4442806971264e-29
SEC61G	0.656830660076397	6.03749921644004	6.26707585536281e-30	6.4955167902322e-29
CACNA1D	-1.42736853943021	4.67432336386547	6.46188291236072e-30	6.6940405046138e-29
BCL2	-1.19649568003093	6.66120261323129	6.56828921362821e-30	6.80083319033292e-29
RBM34	0.47338998874987	5.70217832554995	6.84601540188456e-30	7.0848138189821e-29
GHRL	1.2956508431418	-1.19163288636034	6.87095194773475e-30	7.1070325873113e-29
DUOXA1	1.55526767664194	0.670721159358055	7.23636670314746e-30	7.48122812815059e-29
CALB1	2.06217712709943	-2.42123985680939	7.49156967151838e-30	7.74116279414306e-29
ZNF844	-0.83033491596905	3.83328344724376	7.5641310495907e-30	7.81220406285435e-29
MS4A2	-1.62768917680468	1.92030551382892	8.25602213960215e-30	8.52249294481288e-29
NIPAL4	1.66930060450051	0.44541148273205	8.29481319944962e-30	8.55822674393139e-29
SLC24A1	-0.599652471409334	4.38774344798195	8.42548930771432e-30	8.688679894238e-29
EIF5A	0.511458722587973	8.29599495691799	8.56599686486242e-30	8.82913533064578e-29
LOC154822	1.67424609752301	0.37903855785745	8.72684223173391e-30	8.99040163782799e-29
MRPS17	0.623756900371694	4.2404584757108	8.80151853839663e-30	9.06277908365994e-29
DEPDC7	0.979002923769151	0.935321826574612	8.87583978216272e-30	9.1347184424758e-29
WDR3	0.559094238053622	5.85628693659514	9.07815744568253e-30	9.33824916176305e-29
SLC10A4	1.3101871045989	-2.06945890951075	9.41388643744814e-30	9.67874051424896e-29
SLC18A3	3.96389036044653	-3.41246613404159	9.77673513921918e-30	1.00467592525881e-28
GJC1	0.724858891964391	3.80514616598227	1.04005487678455e-29	1.06824474092986e-28
GFRA1	-2.11852882461782	8.69558461479089	1.06877148342268e-29	1.09718999407353e-28
OLIG1	2.36985025938965	-0.910269902204787	1.06933480012101e-29	1.09721885571976e-28
SSBP1	0.465083284565475	6.09642729008398	1.08789376580337e-29	1.1157033563149e-28
[truncated: 18,502 more rows]
